# Supplementary material for: Complete chloroplast genome data of Ranunculus membranaceus (Ranunculaceae), an important medicinal plant species
Source: Data Brief. 2023 Jul 16;49:109416. doi: 10.1016/j.dib.2023.109416 (PMC10369386; doi:10.1016/j.dib.2023.109416)
Supplement: Supplementary file 1 [file mmc1.txt]

Settings used

alignment         : .\concatenation.phy
branchlengths     : linked
models            : GTR, GTR+G, GTR+I+G
model_selection   : aicc
search            : greedy


Best partitioning scheme

Scheme Name       : step_54
Scheme lnL        : -150872.75024414062
Scheme AICc       : 302362.595358
Number of params  : 307
Number of sites   : 61413
Number of subsets : 26

Subset | Best Model | # sites    | subset id                        | Partition names                                                                                     
1      | GTR+G      | 2622       | 99ae2102d7ae77a533e3bd5611c284db | accD_mafft_trimAl, rpl22_mafft_trimAl, rpl20_mafft_trimAl, rps15_mafft_trimAl                       
2      | GTR+I+G    | 3633       | 4986bd74d26c6ad24568ae348ab0176f | rpl16_mafft_trimAl, atpB_mafft_trimAl, atpA_mafft_trimAl, rps16_mafft_trimAl                        
3      | GTR+I+G    | 5877       | bd9d87c19a54d515e16b6bd699d18448 | ndhJ_mafft_trimAl, ndhH_mafft_trimAl, rpoB_mafft_trimAl, atpE_mafft_trimAl, rps14_mafft_trimAl, rps19_mafft_trimAl, rpl36_mafft_trimAl
4      | GTR+I+G    | 5631       | a6e5f8145457f4b8e025133baa2ac76b | rpoC2_mafft_trimAl, rpl33_mafft_trimAl, rpl14_mafft_trimAl, rps8_mafft_trimAl, atpF_mafft_trimAl    
5      | GTR+I+G    | 2235       | 70de6c3173bbb036fd09491b1e2b61c7 | psaC_mafft_trimAl, atpH_mafft_trimAl, rbcL_mafft_trimAl, psbN_mafft_trimAl, ycf15_mafft_trimAl      
6      | GTR+I+G    | 7470       | 239aab81320818675209f3f00fa22a58 | atpI_mafft_trimAl, psbC_mafft_trimAl, petB_mafft_trimAl, psaB_mafft_trimAl, psbE_mafft_trimAl, psaA_mafft_trimAl
7      | GTR+I+G    | 3192       | 5a9c1de97bdfbcdc107c85e33e54b01c | ccsA_mafft_trimAl, ndhF_mafft_trimAl                                                                
8      | GTR+G      | 687        | 43bf9625491c740be976205de3902abd | cemA_mafft_trimAl                                                                                   
9      | GTR+G      | 1017       | 116de85ed1e0318f65a9e684b6cab64a | rps11_mafft_trimAl, clpP_mafft_trimAl                                                               
10     | GTR+G      | 228        | f426fadb34345d3b03029fd12fe294ec | infA_mafft_trimAl                                                                                   
11     | GTR+G      | 867        | 4c0ba81532cc5e31396ae03ba5246af0 | lhbA_mafft_trimAl, psbZ_mafft_trimAl, psbK_mafft_trimAl, psbJ_mafft_trimAl, petL_mafft_trimAl, psbT_mafft_trimAl
12     | GTR+G      | 1521       | e763eca15ad431af99a3a3566267c984 | matK_mafft_trimAl                                                                                   
13     | GTR+I+G    | 2472       | 453cc148f9515a1f6645d68b75649f42 | ycf4_mafft_trimAl, ndhE_mafft_trimAl, ndhA_mafft_trimAl, ndhG_mafft_trimAl                          
14     | GTR+I+G    | 1950       | 220b5dfe00ff793b4c92a2f355d32e78 | ndhB_mafft_trimAl, psbL_mafft_trimAl, psbM_mafft_trimAl, petN_mafft_trimAl, psbF_mafft_trimAl       
15     | GTR+I+G    | 1320       | 5787f1be977473d943a4b8e69371020d | psbI_mafft_trimAl, psaI_mafft_trimAl, psaJ_mafft_trimAl, petD_mafft_trimAl, ndhC_mafft_trimAl, petG_mafft_trimAl
16     | GTR+I+G    | 1500       | 3c4af16e526903a92961d3f13db0a06d | ndhD_mafft_trimAl                                                                                   
17     | GTR+G      | 1713       | 9ff0f40f880e6ada55fac8a7f9ffa355 | rpl32_mafft_trimAl, ndhI_mafft_trimAl, rpoA_mafft_trimAl                                            
18     | GTR+G      | 2532       | 55ff2540113d47804d76ac3debf135ef | psbH_mafft_trimAl, petA_mafft_trimAl, ndhK_mafft_trimAl, psbG_mafft_trimAl                          
19     | GTR+I+G    | 1059       | 97f55363aed6e2cfd3cc2027f7552d05 | psbA_mafft_trimAl                                                                                   
20     | GTR+G      | 1524       | b858e582b30dbbdaab848792bf49654e | psbB_mafft_trimAl                                                                                   
21     | GTR+I+G    | 1059       | 2fe8e373be9ccbf3688969855a67da43 | psbD_mafft_trimAl                                                                                   
22     | GTR+G      | 1560       | 9c26eef1f16502de7026c62e1c3c6c8c | rpl2_mafft_trimAl, rps7_mafft_trimAl, rpl23_mafft_trimAl                                            
23     | GTR+I+G    | 873        | fd5585c109503df0d7f7220497b7e1d6 | rps12_mafft_trimAl, ycf3_mafft_trimAl                                                               
24     | GTR+G      | 1611       | b10b842b14f3af41714b822feddbe1d3 | rps18_mafft_trimAl, rps2_mafft_trimAl, rps4_mafft_trimAl                                            
25     | GTR+G      | 651        | d2a0d8167c74aedf6938654f6b945d89 | rps3_mafft_trimAl                                                                                   
26     | GTR+G      | 6609       | 28b3ddc59aedb79082478ac3458fafd5 | ycf2_mafft_trimAl                                                                                   


Scheme Description in PartitionFinder format
Scheme_step_54 = (accD_mafft_trimAl, rpl22_mafft_trimAl, rpl20_mafft_trimAl, rps15_mafft_trimAl) (rpl16_mafft_trimAl, atpB_mafft_trimAl, atpA_mafft_trimAl, rps16_mafft_trimAl) (ndhJ_mafft_trimAl, ndhH_mafft_trimAl, rpoB_mafft_trimAl, atpE_mafft_trimAl, rps14_mafft_trimAl, rps19_mafft_trimAl, rpl36_mafft_trimAl) (rpoC2_mafft_trimAl, rpl33_mafft_trimAl, rpl14_mafft_trimAl, rps8_mafft_trimAl, atpF_mafft_trimAl) (psaC_mafft_trimAl, atpH_mafft_trimAl, rbcL_mafft_trimAl, psbN_mafft_trimAl, ycf15_mafft_trimAl) (atpI_mafft_trimAl, psbC_mafft_trimAl, petB_mafft_trimAl, psaB_mafft_trimAl, psbE_mafft_trimAl, psaA_mafft_trimAl) (ccsA_mafft_trimAl, ndhF_mafft_trimAl) (cemA_mafft_trimAl) (rps11_mafft_trimAl, clpP_mafft_trimAl) (infA_mafft_trimAl) (lhbA_mafft_trimAl, psbZ_mafft_trimAl, psbK_mafft_trimAl, psbJ_mafft_trimAl, petL_mafft_trimAl, psbT_mafft_trimAl) (matK_mafft_trimAl) (ycf4_mafft_trimAl, ndhE_mafft_trimAl, ndhA_mafft_trimAl, ndhG_mafft_trimAl) (ndhB_mafft_trimAl, psbL_mafft_trimAl, psbM_mafft_trimAl, petN_mafft_trimAl, psbF_mafft_trimAl) (psbI_mafft_trimAl, psaI_mafft_trimAl, psaJ_mafft_trimAl, petD_mafft_trimAl, ndhC_mafft_trimAl, petG_mafft_trimAl) (ndhD_mafft_trimAl) (rpl32_mafft_trimAl, ndhI_mafft_trimAl, rpoA_mafft_trimAl) (psbH_mafft_trimAl, petA_mafft_trimAl, ndhK_mafft_trimAl, psbG_mafft_trimAl) (psbA_mafft_trimAl) (psbB_mafft_trimAl) (psbD_mafft_trimAl) (rpl2_mafft_trimAl, rps7_mafft_trimAl, rpl23_mafft_trimAl) (rps12_mafft_trimAl, ycf3_mafft_trimAl) (rps18_mafft_trimAl, rps2_mafft_trimAl, rps4_mafft_trimAl) (rps3_mafft_trimAl) (ycf2_mafft_trimAl);

Nexus formatted character sets
begin sets;
	charset Subset1 = 1-1488 38221-38736 37864-38220 49729-49989;
	charset Subset2 = 37462-37863 3001-4485 1489-3000 49990-50223;
	charset Subset3 = 19861-20334 18145-19323 41314-44523 4486-4881 49429-49728 50524-50730 40183-40293;
	charset Subset4 = 44524-48645 39988-40182 37096-37461 53158-53553 4882-5433;
	charset Subset5 = 27856-28098 5434-5676 35671-37095 35257-35385 53554-53748;
	charset Subset6 = 5677-6417 30922-32304 21967-22611 25654-27855 33364-33612 23404-25653;
	charset Subset7 = 6418-7371 15379-17616;
	charset Subset8 = 7372-8058;
	charset Subset9 = 48646-49059 8059-8661;
	charset Subset10 = 8662-8889;
	charset Subset11 = 8890-9075 35485-35670 34858-35040 34738-34857 23224-23316 35386-35484;
	charset Subset12 = 9076-10596;
	charset Subset13 = 60862-61413 15076-15378 10597-11685 17617-18144;
	charset Subset14 = 11686-13215 35041-35154 35155-35256 23317-23403 33613-33729;
	charset Subset15 = 34630-34737 28099-28206 28207-28338 22612-23112 13216-13575 23113-23223;
	charset Subset16 = 13576-15075;
	charset Subset17 = 39832-39987 19324-19860 40294-41313;
	charset Subset18 = 34411-34629 21001-21966 20335-21000 33730-34410;
	charset Subset19 = 28339-29397;
	charset Subset20 = 29398-30921;
	charset Subset21 = 32305-33363;
	charset Subset22 = 39016-39831 52693-53157 38737-39015;
	charset Subset23 = 49060-49428 60358-60861;
	charset Subset24 = 50224-50523 50731-51438 52090-52692;
	charset Subset25 = 51439-52089;
	charset Subset26 = 53749-60357;
	charpartition PartitionFinder = Group1:Subset1, Group2:Subset2, Group3:Subset3, Group4:Subset4, Group5:Subset5, Group6:Subset6, Group7:Subset7, Group8:Subset8, Group9:Subset9, Group10:Subset10, Group11:Subset11, Group12:Subset12, Group13:Subset13, Group14:Subset14, Group15:Subset15, Group16:Subset16, Group17:Subset17, Group18:Subset18, Group19:Subset19, Group20:Subset20, Group21:Subset21, Group22:Subset22, Group23:Subset23, Group24:Subset24, Group25:Subset25, Group26:Subset26;
end;


Nexus formatted character sets for IQtree
Warning: the models written in the charpartition are just the best model found in this analysis. Not all models are available in IQtree, so you may need to set up specific model lists for your analysis

#nexus
begin sets;
	charset Subset1 = 1-1488 38221-38736 37864-38220 49729-49989;
	charset Subset2 = 37462-37863 3001-4485 1489-3000 49990-50223;
	charset Subset3 = 19861-20334 18145-19323 41314-44523 4486-4881 49429-49728 50524-50730 40183-40293;
	charset Subset4 = 44524-48645 39988-40182 37096-37461 53158-53553 4882-5433;
	charset Subset5 = 27856-28098 5434-5676 35671-37095 35257-35385 53554-53748;
	charset Subset6 = 5677-6417 30922-32304 21967-22611 25654-27855 33364-33612 23404-25653;
	charset Subset7 = 6418-7371 15379-17616;
	charset Subset8 = 7372-8058;
	charset Subset9 = 48646-49059 8059-8661;
	charset Subset10 = 8662-8889;
	charset Subset11 = 8890-9075 35485-35670 34858-35040 34738-34857 23224-23316 35386-35484;
	charset Subset12 = 9076-10596;
	charset Subset13 = 60862-61413 15076-15378 10597-11685 17617-18144;
	charset Subset14 = 11686-13215 35041-35154 35155-35256 23317-23403 33613-33729;
	charset Subset15 = 34630-34737 28099-28206 28207-28338 22612-23112 13216-13575 23113-23223;
	charset Subset16 = 13576-15075;
	charset Subset17 = 39832-39987 19324-19860 40294-41313;
	charset Subset18 = 34411-34629 21001-21966 20335-21000 33730-34410;
	charset Subset19 = 28339-29397;
	charset Subset20 = 29398-30921;
	charset Subset21 = 32305-33363;
	charset Subset22 = 39016-39831 52693-53157 38737-39015;
	charset Subset23 = 49060-49428 60358-60861;
	charset Subset24 = 50224-50523 50731-51438 52090-52692;
	charset Subset25 = 51439-52089;
	charset Subset26 = 53749-60357;
	charpartition PartitionFinder = GTR+G:Subset1, GTR+I+G:Subset2, GTR+I+G:Subset3, GTR+I+G:Subset4, GTR+I+G:Subset5, GTR+I+G:Subset6, GTR+I+G:Subset7, GTR+G:Subset8, GTR+G:Subset9, GTR+G:Subset10, GTR+G:Subset11, GTR+G:Subset12, GTR+I+G:Subset13, GTR+I+G:Subset14, GTR+I+G:Subset15, GTR+I+G:Subset16, GTR+G:Subset17, GTR+G:Subset18, GTR+I+G:Subset19, GTR+G:Subset20, GTR+I+G:Subset21, GTR+G:Subset22, GTR+I+G:Subset23, GTR+G:Subset24, GTR+G:Subset25, GTR+G:Subset26;
end;


RaxML-style partition definitions
Warning: RAxML allows for only a single model of rate heterogeneity in partitioned analyses. I.e. all partitions must be assigned one of three types of model: No heterogeneity (e.g. GTR); +G (e.g. GTR+G); or +I+G (e.g. GTR+I+G). If the best models for your datasetcontain different types of model for different subsets you will need to decide on the best rate heterogeneity model before you run RAxML. If you prefer to do things more rigorously, you can run separate PartitionFinder analyses for each type of rate heterogenetity Then choose the scheme with the lowest AIC/AICc/BIC score. Note that these re-runs will be quick!

DNA, Subset1 = 1-1488, 38221-38736, 37864-38220, 49729-49989
DNA, Subset2 = 37462-37863, 3001-4485, 1489-3000, 49990-50223
DNA, Subset3 = 19861-20334, 18145-19323, 41314-44523, 4486-4881, 49429-49728, 50524-50730, 40183-40293
DNA, Subset4 = 44524-48645, 39988-40182, 37096-37461, 53158-53553, 4882-5433
DNA, Subset5 = 27856-28098, 5434-5676, 35671-37095, 35257-35385, 53554-53748
DNA, Subset6 = 5677-6417, 30922-32304, 21967-22611, 25654-27855, 33364-33612, 23404-25653
DNA, Subset7 = 6418-7371, 15379-17616
DNA, Subset8 = 7372-8058
DNA, Subset9 = 48646-49059, 8059-8661
DNA, Subset10 = 8662-8889
DNA, Subset11 = 8890-9075, 35485-35670, 34858-35040, 34738-34857, 23224-23316, 35386-35484
DNA, Subset12 = 9076-10596
DNA, Subset13 = 60862-61413, 15076-15378, 10597-11685, 17617-18144
DNA, Subset14 = 11686-13215, 35041-35154, 35155-35256, 23317-23403, 33613-33729
DNA, Subset15 = 34630-34737, 28099-28206, 28207-28338, 22612-23112, 13216-13575, 23113-23223
DNA, Subset16 = 13576-15075
DNA, Subset17 = 39832-39987, 19324-19860, 40294-41313
DNA, Subset18 = 34411-34629, 21001-21966, 20335-21000, 33730-34410
DNA, Subset19 = 28339-29397
DNA, Subset20 = 29398-30921
DNA, Subset21 = 32305-33363
DNA, Subset22 = 39016-39831, 52693-53157, 38737-39015
DNA, Subset23 = 49060-49428, 60358-60861
DNA, Subset24 = 50224-50523, 50731-51438, 52090-52692
DNA, Subset25 = 51439-52089
DNA, Subset26 = 53749-60357


MrBayes block for partition definitions
Warning: MrBayes only allows a relatively small collection of models. If any model in your analysis is not one that is included in MrBayes (e.g. by setting nst = 1, 2, or 6 for DNA sequences; or is not in the available list of protein models for MrBayes)then this MrBayes block will just set that model to nst = 6 for DNA, or 'wag' for Protein. Similarly, the only additional parameters that this MrBayes block will include are +I and +G. Other  parameters, such as +F and +X, are ignored. If you want to use this MrBayes block for your analysis, please make sure to check it carefully before you use it we've done our best to make it accurate, but there may be errors that remain!

begin mrbayes;

	charset Subset1 = 1-1488 38221-38736 37864-38220 49729-49989;
	charset Subset2 = 37462-37863 3001-4485 1489-3000 49990-50223;
	charset Subset3 = 19861-20334 18145-19323 41314-44523 4486-4881 49429-49728 50524-50730 40183-40293;
	charset Subset4 = 44524-48645 39988-40182 37096-37461 53158-53553 4882-5433;
	charset Subset5 = 27856-28098 5434-5676 35671-37095 35257-35385 53554-53748;
	charset Subset6 = 5677-6417 30922-32304 21967-22611 25654-27855 33364-33612 23404-25653;
	charset Subset7 = 6418-7371 15379-17616;
	charset Subset8 = 7372-8058;
	charset Subset9 = 48646-49059 8059-8661;
	charset Subset10 = 8662-8889;
	charset Subset11 = 8890-9075 35485-35670 34858-35040 34738-34857 23224-23316 35386-35484;
	charset Subset12 = 9076-10596;
	charset Subset13 = 60862-61413 15076-15378 10597-11685 17617-18144;
	charset Subset14 = 11686-13215 35041-35154 35155-35256 23317-23403 33613-33729;
	charset Subset15 = 34630-34737 28099-28206 28207-28338 22612-23112 13216-13575 23113-23223;
	charset Subset16 = 13576-15075;
	charset Subset17 = 39832-39987 19324-19860 40294-41313;
	charset Subset18 = 34411-34629 21001-21966 20335-21000 33730-34410;
	charset Subset19 = 28339-29397;
	charset Subset20 = 29398-30921;
	charset Subset21 = 32305-33363;
	charset Subset22 = 39016-39831 52693-53157 38737-39015;
	charset Subset23 = 49060-49428 60358-60861;
	charset Subset24 = 50224-50523 50731-51438 52090-52692;
	charset Subset25 = 51439-52089;
	charset Subset26 = 53749-60357;

	partition PartitionFinder = 26:Subset1, Subset2, Subset3, Subset4, Subset5, Subset6, Subset7, Subset8, Subset9, Subset10, Subset11, Subset12, Subset13, Subset14, Subset15, Subset16, Subset17, Subset18, Subset19, Subset20, Subset21, Subset22, Subset23, Subset24, Subset25, Subset26;
	set partition=PartitionFinder;

	lset applyto=(1) nst=6 rates=gamma;
	lset applyto=(2) nst=6 rates=invgamma;
	lset applyto=(3) nst=6 rates=invgamma;
	lset applyto=(4) nst=6 rates=invgamma;
	lset applyto=(5) nst=6 rates=invgamma;
	lset applyto=(6) nst=6 rates=invgamma;
	lset applyto=(7) nst=6 rates=invgamma;
	lset applyto=(8) nst=6 rates=gamma;
	lset applyto=(9) nst=6 rates=gamma;
	lset applyto=(10) nst=6 rates=gamma;
	lset applyto=(11) nst=6 rates=gamma;
	lset applyto=(12) nst=6 rates=gamma;
	lset applyto=(13) nst=6 rates=invgamma;
	lset applyto=(14) nst=6 rates=invgamma;
	lset applyto=(15) nst=6 rates=invgamma;
	lset applyto=(16) nst=6 rates=invgamma;
	lset applyto=(17) nst=6 rates=gamma;
	lset applyto=(18) nst=6 rates=gamma;
	lset applyto=(19) nst=6 rates=invgamma;
	lset applyto=(20) nst=6 rates=gamma;
	lset applyto=(21) nst=6 rates=invgamma;
	lset applyto=(22) nst=6 rates=gamma;
	lset applyto=(23) nst=6 rates=invgamma;
	lset applyto=(24) nst=6 rates=gamma;
	lset applyto=(25) nst=6 rates=gamma;
	lset applyto=(26) nst=6 rates=gamma;

	prset applyto=(all) ratepr=variable;
	unlink statefreq=(all) revmat=(all) shape=(all) pinvar=(all) tratio=(all);

end;


*Citations for this analysis*
-----------------------------
If you use this analysis in your published work, please cite the following papers on which your analysis relied.

For the version of PartitionFinder you used, please cite:
Lanfear, R., Frandsen, P. B., Wright, A. M., Senfeld, T., Calcott, B. (2016) PartitionFinder 2: new methods for selecting partitioned models of evolution formolecular and morphological phylogenetic analyses. Molecular biology and evolution. DOI: dx.doi.org/10.1093/molbev/msw260

For the greedy algorithm you used, please cite:
Lanfear, R., Calcott, B., Ho, S. Y., & Guindon, S. (2012). PartitionFinder: combined selection of partitioning schemes and substitution models for phylogenetic analyses. Molecular biology and evolution, 29(6), 1695-1701.

Your analysis also used RAxML, so please cite:
Stamatakis, A. (2014). RAxML version 8: a tool for phylogenetic analysis and post-analysis of large phylogenies. Bioinformatics, 30(9), 1312-1313.
