# Supplementary material for: Complete chloroplast genome data of Ranunculus membranaceus (Ranunculaceae), an important medicinal plant species
Source: Data Brief. 2023 Jul 16;49:109416. doi: 10.1016/j.dib.2023.109416 (PMC10369386; doi:10.1016/j.dib.2023.109416)
Supplement: Supplementary file 2 [file mmc2.txt]

>MZ703201.1 Ranunculus yunnanensis
------------------------------------------------------------
--------agatataaatataat-----gggcgaacgacgggaattgaacccgcgcatgg
tggattcacaatccactgccttgatccacttggctacatccgccc-tctg----------
--------------------------ctttattgctttatcaaa----------------
----------------------------tccactctaattagacaattagaggttttttt
---------aagaaca----------------taaatcta---tgttatg----------
----------tacaaaaca-----aaagtataagaat--caaa--------aattaacca
actcaatttaagtc--------atttttt-----------------------ca------
-ttaagt--------------aagaaaaaaaaaaaa-----------------------a
ac------------aaacgcaggagtaatacct---acgtcttgtctgaacaagaag---
--t-gggtattactcctgcaacttcaacgactcatatacacaaagactgacatacactaa
gacctaagtcttagccatttatagatggaaattcaatagcagctaagtctagagggaagt
tgtgagcattacgttcatgcataacttccataccaaggttagcgcggttgataatatctg
cccaagtgttaattacacgaccttgactatcaactacagattggttgaaattaaacccgt
ttaggttgaaagccatggtgctgatacctaaagcagtgaaccaaatacctactacaggcc
aagcagctaagaagaagtgtaaagaacgagaattgttgaaactagcatattggaagatca
atcggccaaaataaccatgagcagctacgatattataagtttcttcctcttgaccgaatc
tgtaaccttcattagcagattcattttcagtggtttccctgatcaaactagaggttacca
aagaaccatgcatagcactgaatagggagccgccgaatacaccagctacacctaacatgt
gaaatgggtgcataaggatgttgtgctcagcctggaatacaatcataaagttgaaagtac
cagagattcctagaggcataccatcagagaagcttccttgaccaattgggtagatcaaga
aaacagcagtagccgctgcaacaggagctgaatatgcaacagcaatccaagggcgcatac
ctaaacggaaactaagttcccactcacgacccatgtaacaagctacaccaagtaagaagt
gtagaacaattagttcataaggaccaccattgtataaccattcatcgacagatgctgctt
cccagatcgggtaaaagtgcaacccgatagctgcagaagtaggaataatagcaccagaaa
taatattatttccataaagtagagacccagaaacgggttcacgaataccatcaatatcta
ctggaggcgcagcaatgaaggcgataataaatacagaagtagcggtcaataaagtaggga
tcatcaaaacaccgaaccatccaatgtaaagacggttttcagtgctggttacccagttac
agaagcgaccccataggctttcgctttcgcgtctctctaaaattgcagtcatggtaaaat
ttttggtttattcaattatcagggactcccaagcacacaaattatctctacaaaagtaa-
atagataattgaaagcttgttattcaacagtataacatgacttatgtgtccgtgtcaacc
aataccatatcaacatcaatagatctagctatatgaatccatatccataaaaatgatttg
gaaattctttgaattttgaataaagtgaactacaaaaaaat-------------------
-------------------------------------attctagtgggttgcccgggact
cgaacccggaactagtcggatggagtagataaattccttattgaactaagataag--aaa
aacccctccccaaaccgtgcctgcatttttaattgcacacggctttctctatgtataaat
a--------gaaaacgcag-----ttctctagatggtactct---aaaaagtggaatact
cagttgattcaaccattaccgaataagca------tttcag--tattaaaaaaattcaa-
-----------aaaattggcttcaaat-----------tggcttcattaatctttaggaa
gaagtta----catttacataatctcataatccatcatgaaagatccatcaggtcgttga
tacgaataatatcaaaataccaaaccctttctttagataaactctgtgaggaagagg---
tttttgggagaataaaagaaagaacctgttcttcctctataaggaattcttccaagaatt
ccgaacccaaccttttcaaaaaagaacgtacagtacttttgtgtttacgtgctaaagttc
tagcacacgaaagtctaagtatatactttattcgatacaaagtttttttcttggaggatc
cgctataataatgagaaatatttctggatatccggccaaatctatcgataatatcagaat
ctggtgaatcggtccaagccggcttactaatgggctgcccagataagttacaaaaattag
cttttgctaatgatccaatcaatggaatgattggaactttagtatccaacttagtaatag
caatatctataataaatgcatcttctaacatttgattccttaccaccgaaggatttggtc
gtacacttgaaagataacccaaaaaatcgagaaaatgattggataattggtttatatgaa
gcctatccggctgagaccaaaaataaaaatgacattcccacaagtttacaaggtaatatt
tccatttcttcatcagaagaggagttccttttgaagacataatcgattttccttgatatc
ggaaatagtgcatgaagggatccttgaacaaccataggatggtatgaaaatcattatgaa
aaacgacttgaaaatgttctatttttccataaaaatgtgttcgatcaagaaaagctatag
aagatattgatcgtaaatgataagattttttacgtagaaaaagaaatatggattccgatt
catatacatgaaaattatatagaaacaagaagaatcttcgattctctttaaaaaaaaaaa
gattctgtttcgttttttgagtagtaatactattccaattatgatactcatagagaaaga
atcttaataagtgcaaaaaggaggcatcttgtatccaacaacgaaggttttgaaccaaca
gttccaaatggatcggataaggtattagtatatctaatacacgatttaaatgtacaaatt
tatcctctaaaaagggaaatgtagaatgaatggatcgtaaattaattga---------tt
c---tttaccttggtaggaggatactaatcgcaatgcaaatggaatttccacaatgacag
caaacccctctgatatcatttgagaatacaaatttttattatgctcaaattttttttttt
gattcgaataattatccaaaataatcaaatgattctgttgatacattcgaataattaaac
gtttaacaattagtgaactatattttttgtcataacttaaaatttgcatagactcataag
gaatcgatttagttaacccaaaatcatgagcaagtgcataaatatattcctgaaagagaa
gtggatataggaagtctcgttctcgagatctatccatttttaaaaatctttgtaattcct
ccattttaaattagatttgaaccaaaa-ctgagaa-------tttcttgggccatcaaat
gat-----acatagtacgatacagttaaaa---------caagg-----tatattattaa
g-aaaagaatggataccttggagatg-----attaattaatagattctatctttttcc--
---acccaatcgg--tttttgttcgtta-taagata-ccaagatggttataaatccttta
tttttgcaacccgatcgctcttttgactttagaaaaat----ttttaattatgtttctca
atatactgtttcttttacacattcgtctccactc------agggatatagttaatagtta
ggattcgg-----aaaaaagcggagaatccactta-----------------ttatttaa
gtaaggttatgaaataaaaaaccttttaccgtacctggaactaatatatttctaacgtat
aattagatcgggtaattattcgaa-ttaagaacagaagctcgttgc--tttttttgtttc
cctataatttaatttgagcttttcggctctatccatttattcactcgatccaaccaggaa
---tttttttgtaccgctcttaagaattaaaactc------taagaatca--aa----ag
aatatttcttttaattttataccgattccgtaagttaagtaaggatttcatatttttatc
ttag----agttattcatt-tatacgacatgctgttttttccattcgttccctctcagga
tcagtcgtgatcttacaaactctaccaacggtatggacgaatccgttgcttcatccaaat
gtgtaaaagattctagccgcacttaaaagccgagtactctaccgttgagttagcaaccca
a-----aaatgg------aattatatatagatacgatcggaatta--taaaa---agaaa
ttggacaaccccatcc------------atttttttttttagattcaattatgaacataa
aaaaagaataggtcaaatgaaataaaaa-ta-gaaaaaattatcag----aga-----ta
agataaa---------tagatcctag----------------------------------
----------------------ttttt-----tcattcagaagaga----ctttttg---
-tatcatgtcaatcgaatccaagaaacctatcatttata---------------tgaagt
aaagtaacaaaacttat------agggcgtggataaaaagatc-----tatttatccacg
at-caattatatttgctcaatacactattgtcaatatgagcattaataaaaca-------
----------aaagaaataaaaaaacttgtgttagattggcacttc----atagaaaacc
-------tac--------------atagagaa-taaaagaagcgtagataa---------
----agaaaaaaattacaaa-aagatcgc-------------------------------
------------------------------------------------------------
------------------------------------------------------------
------------------tccctc------------------------------------
-----------------------ttttt----ttctat----------------------
------------------------------------------------------------
------------------------------------------------------------
-------------ttcttgattgttgcattta------atttcgtgtaattaacgggaag
t-----tacttaaatatctttgccttctttaaaatatcatgaacag------ttcccgtg
ggttgagcgcctttttcaaggaaatttaaaatggcgggaacgtttgaataagtttgattc
tttatcggatcataaaaacctactttctgaagatctcttccctctc--ttcgggatcgaa
catcaattgcaacgattcgatagatggcccattgggatagatg-----aaaaatc-cccc
ccttagaa------acgtataggaggctttctcctcgtacggctcgagaaagaatga---
---------ttcgaatttcgatcatacta------t-----------gtagagtgacaa-
atagatctataaaat-atatcatc-----aatgaaactaggatttagttcg---------
----ttttttcttccttacc-------gaaaaaactgaaaag-aaaaaa--------cat
tc-----------gtactt---------ataactca-------agttaga-----ctcaa
----------------------agagttcaaa-ggaaaaccagaaacccttgacattttt
ttttattgagctctctct------------------------------------------
--------------------------------aaccaatt--------------------
---------tttgtctcatttaaaatccac-cctttattcc-----attccttatt----
------tttttcttttttttctgctcaaattaaattattgagacaatttaaat-------
------------tggcgttttcttgttccaagatcgtttatc--cttgttttggatcatt
gggtttagacattacttcgg-tgatcctgaatcatttcaaaatggcagcaacataccttt
tgtgatt--tattgactatcgaagaatcatg------------tgaatgcttgattc---
ccgtacgatac-------------------------------actttttatcgaaatagt
ttttccaa------ttccaacaaaaatttcaaatccaagaagagtttttgttcaaattga
atctttcaa--atttctatatcgaagatatgcttacgaagttgttccaacttattgattg
acattaaccctagatccttacctccgaaaaatgaattaatcctttccgctcgagctacat
cgtgtactatttactttaactcacaacccaactaaatga----------gggttcca---
------------------tgtagaacagaacaaactatgtcgagccaagagcacctcat-
--aattcctat----aaatggtggatgtcagaatccacaaccgatcacgtccttcaagcc
gcacgttgctttctaccacatcgttttaaacgaagttttaccataacattcctc----ta
gtttggaaccagtatggaattgattcaatatggaa-------------------------
------------------tcatgaataatcattggctcaatgg-----atacataat---
aataca------------------------------------------------ataaat
------------------------------aaaataatacagatt---------------
----------------------------------------caaagtacagataaagaaat
ctac-------------------------------taaaga----------aat-----a
aagaaagatc-------------tttaatca---------------------gatttcca
atacccgaacaga----gtgaa----------------tatacgttat-------taaat
taaca----------aaaaaagcaagtccggttgc---aaaggggcagaagtcactcgat
aagtattgattctccaattgcacacttcttcgaatatcataaaactaaaaaatgttagcg
aatcgctcattaattaaagagacacaaataattaaagagacacaaatcatcataaaataa
-aaataaggaaatttttaacctaaaaggaa-tagataatctaggattttcgaatt--gaa
tcatcaaaaatttcac------ccaactataactatatagatccaaaatacaatgaattt
ctatttttttc------tttttttttcatccac-------------aaaacaaatagaaa
ttcaaaataaagaataa-----------aaaatagaaataataag---------------
--------aaaagttaggtttaggttgttattct--------------------------
-------------------------ttcatctgat------------tgataaaat----
-tattgataaaatcaaaattgga-------attaagtaataac-agatcttttcaccaac
a---------agaaatgtcacagtca-------------ttgaaaaagaacaatttcaat
acatt---------------atggacac-----tatttcta---------------ct--
---------------ttaggttgttttc----------aggaatctttacacaa-----a
atccataaaatatttatga------a-tatagaat----aaaaaaaggaaagagcattaa
gaat----tcaaataactggatatgggtataggatgtaaat--------ttttttttcta
agtaactaactttaa-------------tcaatatata-------tagaatatt------
-----attaaagttgaataaaacgcgcatacggtgaagaatccatttattttttgaa---
---tatacattgatctcgattccta-------------ccccgatcacaaaa-agaatct
gtatgtcataagtactcggttcgatttgt-----------gag-----aaagtcaaagat
attattcttttatgaatcagtagaagtctgaaacaggga------actagtaaataa---
--aaattacactcttaa---acaaataaacg---------------aaagagatttcttt
ttttacattatctaaaacaaaacaatcttcgaataggattgggcaactctgggacggaag
gattcg--aacctccgagtcgcgggaccaaaacccgttgccttaccacttggccacgccc
cat--------------ttcgatttcgattcaacactactaaacacta----atat----
-------------------aggtattgattgttcgtcaattcccgc--ccacatatccat
gg-------------aatccgttacattgttgct-------------aagatttgacacg
tgtagttgtt-------aaatgaaacggaatttattgat---------------------
-----cattaca--tataatttaatta---agatattgtatgaaagtatgattccttcta
ttttcgt-----------------------------------------------------
----------------ttgagaatggaaggatttttgattgagttagtc-----------
-----aaaaaaaagaagaatttt-----tgg--gctattttctatttct-----------
------------------------------------------------------------
---tcatttttaacttataccgataac-------------tcaatcaaaacaaaatacaa
-ttatctcaaagaatgcaacat-ttgttatgcttaatatctttagtttgatct-------
---------------------gtatctatcttaattctatactgcattcgagtctttttt
t-------ctttgccaaattgcccgaggcttacgcttttttcaacccaatcgtagatatt
atgccagtcatacctttgttctttttgctcttagcctttgtttggcaagctgctgtaagt
tttcgataagatc-gt------aatactgtcctacaaacattcattatttat--------
--------tcaaaaaaagattctaacaatcaattgataagtgataagatcagaaaagtct
tacattgtgaaccctca---------------------aaatatgaaaattctcggataa
gcgcgatgaatctagatgcact----tcacttcattctgaccttctatttccggt-----
------gaacaaggaccctat-------------------aatagg-gtccc-acaataa
cta-ctt--------------gtgcacatgaaagataag-tttcatatcgaaagcgcttt
a----------------attacaaatgaatt---gcttaa-----aattcatttctttta
tagaaaccac------tttctttcttggtttggtgtcaaaatcga---------------
----------------------------------ataatatgtggtata-aaaatggata
atctattccctttttacc--------aaaaatgatctttatcttggagattttgt-----
------------------aatgcttactctcaaactcttcgtttacacagtagtgatatt
ctttgtttctctctttatctttggattcctatctaatgatccaggacgtaatcccggacg
tgaggaat-----aaaaaaagagattt----------ttcgttgcttgatgtcttt----
------------------------attttattatgattttttttttta------atatta
aattaaatatttaat-----tatgctat-------gataaa-aaagtgc-tcgaga----
----------------ttttctttcgaattcgaaagaaaa-tctcaagtcgtcataagaa
acggaaagagagggattcgaaccc-----------tcggtacgaataactcgtacaacgg
a------ttagcaatccgacgctttagtccactcagccatctctcccaatt---aaacaa
agtataa-------------ttactatgttacac--------------------------
------atgaagtaaagaaaaagtatttctttttct--------ttctttagattctaat
cgaaactagaagatagatacaaaagatacagaaattttctgg-----------------t
tttcagaaatttcattcaaaagat------------------------------------
---------------------------------aaaggtatagaatacctcttt------
------------tatttcgtacaaaatctacgttc----ttttattccccggcctggcta
ggtactgaccggggtaatgaccagtgcattt-----------------------------
------------------------------------------------------------
------------------------------------------------------------
------------------------------------------------------------
------------------------------------------------------------
------------------------------------------------------------
------------------------------------------------------------
---------------------------------------------------catttattg
ttttgttgcgaccctatcttgattacgtat----gatgctcttgttcgacaaagggt---
---------cattcatatacaataatc--------acattgtggcgggtatag-------
---------tttagtggtaaaagtgtgattcgttctattaacaacttaaatagttaaggg
gtctttcggttttatt--------------atattccgattaaattaaaaacttt-----
----------------------atttctta-gaaaggatttaatcct--------ttacc
tctca--aatatatgatttgaggaagaatatacattctcgtgatttgtatccaaagatca
attataaattgaaaagtttggattatggaatcgcgaagcataa-------------tttt
tttgagttggataaatacttccaa----tttaatgagtatgagtaaagaatccatggagg
gtgatacacaaagta-tttttcgaatcgtaactagatcttctttttttttttttttagag
ggggaaattgaagcaaagtag-------ctataaacgatacctttggtttactaaagcta
tcgacatattgtttcagctcg---acggaaacaaaattgtttttctcaggattc------
------------acacaagtgg----------aaataaagaa------------------
----cgaagtaactagaagaattttttatattcgaatataattccattccactcttctag
agggatcatctaaaaagcgaattgttttgaatacattcaggcagaaaagctgacatagat
gttatggatctaa-------ttttttttgcgtttacgacttagatctgggaatc------
-----------cgtcttccataaaggagccgaatgaaaccaaagtttcatgttcggtttt
gaattagagacgttaattttttaaatgatgaattgacgtcgactataacccctagccttc
c-----------aagctaacgatgcgggttcgattcccgctacccgctcc----------
------atagtaattcattatgttatggttaattaatt-------------ata------
------ttatgataatgacacg-----catatttttattaatgttaatgtaattaacgga
atgtgaataactgtaaatacacatcc-----ttttttttattgcca-----aaattat--
----tacaatcca-----------ta-tttttacgagcag----------gatatcaaga
taggaaagggaaaatttct----aaaaaaa-----------gtcggaatgaaa-gcgtcc
attgtctaatggatagg--acagaggtcttctaaacctttggtataggttcaaatcctat
tggacgcaatttgtttccatctattttttagatttgg--ttgatttctatgtcaaa----
----aaattc--------------------------------------------------
-------------------------------------------atttatttatgtttgtt
cctgaagtagaaattgatccatctgttcctgaatagcttccttcaaaaggacttgcgctt
cttcggtgaatgtcttggtcgaagat----------------------attatttcttgg
a--------------------actgaggtttactactttttaagtaagtacgtaattgaa
cgagaaatttctttacttgtccaatttctaacgaatcaagatacccgtttgttccggtat
aaatcgtcattacctgttcttccaccgttagaggggctgcttgagattgtttgagcaact
cacgca-----atcgttgacccctcgccaattgattctgagtagctttatcgagatcaga
agcgaattgtgcaaaagcttctaactctgcgaattgagccaattctaattttaatttgcc
agcaacttgtttcatagc------------------------------tttaatttgagc
cgcagatcctactctcgaaacagaaatacctacattaatcgcgggtcgaattccagaatt
gaatagatcggcggataagaatatttggccatctgtgatggaaattacattagtaggaat
ataagccgaaacatctcctgattgagtctcaactattggtaaagcagtcatacttcct--
------tcacctaaacgagaacttaattttgccgctctttccaaaaggcgtgaatgcaaa
taaaaaacatctcccggataagcttcacgaccgggtggtcttcgtaatagaagagacatt
tggcgata-------------cgcttgtgcctgtttggagagatcatc------------
----ataaataattaaagtat-gccgttcacgatacataaaata--ttcggccaaagccg
ctcctgtataaggagcgaggtattgtaatgtagcgggcgcgtcggccgtttcggctacta
caatagtgtattccatta--------------ccccctgttcctggaaagtagtcactac
ctgagccacagaagatgctttttgtccaatagctac--------ataaacgcatattaca
ttttgacctttttgattgagaatag--tatctgtggctactgccgttttaccggtctgtc
tgtccccaataattaattctcgctgaccgcgtcctatagggatcatcgcatcaatagcaa
taagtccagtttgcatcggctcatatacggaacgtctt---------------------g
aaataatacccggggcgggcgattcaattaaccgagattccgaagctgaaatttcacccc
taccatcaataggtttagctagagcatttataacacgacccaaataagcctcgc------
-------------tcaccggtatctgagcaattcttccggttgcttttacagaacttccc
tcttgtatcatcaaaccgtcacccattaagacaacaccaacattattggattccaaatta
agagcaatacctaccgtgccctcttcaaattctactaattcacctgccattacttcatca
aga---------ccatgaatacgagcaatgccatcacctacttgaagtacggtgccggta
ttca--caaccttgacttctctattatattgctcaatacgttcacggataatattact--
----------------------aatttcgtcggctcgaagggttgccatgagtcttgctt
aattctttttcagaagcaaaggaaaaatcaataaataatgcctacactacagtagcagta
gaaggactaatc-----cgttatttctttcatcgccccaaacataccaatattcgcgctg
atggtgcgtaaatgtaactcgttgttcaaacaactattcagagttcctagagctccttgg
agggcttgttgaaaaacacgttgtctaacttgattaatcgctcttt--------------
---gttgttcaaactgaatgg----tttcatttttgtaattttctaatcgttccaaattc
tgataagttgaattaatcaaattcaat-------ttttctcgttctatctcggagtatcc
attcactcgaaactcatccgcttccgcttttacttttcgtaatcgggctttggctttttc
cagcttttcaatggcccctccacgcagctcttcggaatttcgaatagtactcaagattct
ctgttttcggttatctaataaatcacttaatgaaagtagattatcttcccattaatttga
aaatttccatgatctcttcccgaaccaaacaagaatctttcgattcat-----ttggctc
tcacgctcaattactt-atagga----cattcctatattgc---tttttttttctgtaat
gagcttatcctc-tcttttctattcggattcctaaatattgaaactgatcgttga-----
---------------------tccaagaccagaatatttgaaggactcttccgaccagac
-aaaaa--------atccgtaatta-------------------tcggcaaagttgtttc
----------------------tttttttctttaaatcc------------------aaa
aattccacgtacgttatacataggtcgtcaattccgcattggataaa-------------
-------------------------------aaaaggttccaacc---------------
--attttatcaatatgagtgttctatatcgaat--aat----------------------
-------------gtaactattcattttgaaac-----catctccatact-aacatagtg
gtagaaagagtaccaatgttgcgc----ccggacttcaaacaattttgctttaaccatgt
ttagggt--------------------cccatattattggttgatagagaatcaaagttt
atttacc-------aatgaatcacgaaatgctatggttcgtc-tatatgatttctaaaaa
aaat---------tcagaagtaattcgcgagatcgtgcacctttct-ttgctagttatct
a-----gt--------------------tataaaga--agaaataaagtgcagctggtta
gatccagcttattcttgaaataaacaactcgcacacactccctttccaaaaaaaatcaat
acaccgaggactacacttagatttattggatttgttgctaaaatatcggtattaaatccg
aaactcccggcggatggccagtgacccaaggaaacgaaagaatcggttacttttttcat-
---atgatctcctcttataaataggac---------taaacag----acttctttttgta
ttacttcgccc-------tct----tttatttgattaaatttcttatttcactt------
--ctcaatt-------caatagattaaattat---tat-ttttgtattttaatatatc--
--------------aataaaagccccc-aaaaaat------------------atttaat
tat-----aattaggtccctcaacccagaga-------tcatatcagttgcaat------
-atatctcgtttgttccaacgcttcctaa------------aggggtttcattagactga
gaacgggaaggaagaaaacgagtggatccgctaattcctgatcctcaaattagtccttcc
cacggggta-----ttatctcag------------------------aattaagttaaag
-----ttattgtag---------atgaaatcttcatataattcgaaaaaccaagtggcta
attctaataaaataagaaagacaaa-aaaaaacaaagacttttaaatttcgaggat----
-taaacaaatggatt---------tgcaaataaaagcgctaatgcca--cgaccagtcca
taaattgt-----------------------taaagcttccataaaagccagactaagca
a------------taaagtacctcgtattttaccctctgcctctggttgtctcgcaata-
---------------------------------ccttctacggcttgtcccgc-------
-----agcagtaccttgaccaaccccaggtccaatagaagccagccctacagccaatcca
gcagcaataacggaagcggcagaaatcagtggattcatggtaagctcctcgcataaaaat
aaagaaatggttaatgatacaagcaaccaatgaattct---------tttattattc---
-------------tccattcagtc-----gaaataactatgaactaacaatttttagtaa
tgaga----tttttgaatgagaag----------aactgcttcgatctcgggtttttagg
tccta---tccacggagtccttatcaatccagaatcaatccagaatcaa--tccacacaa
tcaa------------------------cccataaggacctagtt---cttgcatttcat
tatt------------ttccgaaccattctttcaattctgcagtttttctcttctat---
--atgcttgatttcatctgtttattcatttgtcccagacaaactgagagggc--------
-------ttctattgtaattcctatc--------taaattcacagtagagtagcaaagta
aat--------------acgatatatgaatagttcat------atataactagtaaatat
ctactatcacatatacatggctttcttccataacgtaaac-----------caaaaa---
---ttcacatcttatatgcaacccgatt--------ataga-tatagaatcattcttt--
--------------------gaaaca----------tacataagggttgg--cttataag
cattaaattaaa----------------------------taaattacatatacc-----
---------------caatggga-cccacccctaccc----------cattttg-----g
aaaaatcgtat-----ttgtaaatttacggctttcc-ttttcattatggttatcccg---
---tattaatgaaagtataaagaaaaatgaattcatttatt-----------aatcggaa
tcctta-----cata----------taaatgagatccatatccatatttgagatctaatt
gcgtccaattaatttgaattttgatcaatcgttaaattgaa-aaaaaaat----gaaata
ggaataattccatagaa-ctttttttagtccacactggaaccagataacagaacaattg-
----------ttattcaaattatgtatgaat--------cataaaaaatagtgtgattga
ctctgaac------aaatacaaagggagtatggcataaatgggtcaaacagaaatcttag
gaaagg------------------------------------------------------
------------------------------------------------------------
------atattct-ttaaagaatag-------cttatacaagatgcccatcc-------a
ttgcgttggtatc---------------------aaaaaagcatattttgaaaaat----
-agtcaatgatgaccctccatggattccc----------ctatataagccgc--ggctaa
agttgcaaaaataagagcttgaataccacttgtaaataatccaagg--------------
---aacatgacaggtataggaactactgaaggtactaaagaaacaagaacaacaact---
---actaattcatcagccaatatattaccaaaaagtcgaaaactaagtgataagggtttt
gtga-------aatcttctaggatgttaattggtaaaagtattggagttggttgaatata
tttaccgaaataacccaatcctttttttgtaagacccgcatagaaatatgctactgacgt
aggtaaagctaaagcaacagtagtatttatatcattcgtgggtgcggccaactccccatg
aggtaattgtatgattttccaaggtaaaagagcccctgaccagttggaaa----------
-------caaaaataaataagaacatggttccaataa----aaggaacccaaggaccata
ctctt----ctccaatttggg-------ttttgctcaaatctcgaat-------------
-------------gaattcgaggacatattcaaaaaaattctgaccatcggtcggaatgg
tttgtggattgcgaacagctataatagcg-------------------------------
--gaacctaataagatagcaattacgaaccaagaagtaa-taagtacttg---ggcatgg
acttggaaccc---------------ccctatttgccaatag---aaatgttggcctact
tctacaccggatatatcatataacccctttagtgtgt-------------------tgat
ggaacatggtagaacattcatattgccctctgatagaaatagaact-taaaaaggaatta
ttttgattcaaccctctcttt----------atcgattcacctac------ttgaatttc
tttt-----ttttatttcagataccgagta------attacaaaatatacgcagcaattt
ggatctc-tttttcaatattcaggatatag-taaagtaaccgattccataaatttatgga
attcacgaagtaattgacttatcttattattaatcaacga---tttcttatatagctaga
acgaccctcacaaattgcggatactagtttagta--------------------------
------agaattaatcggattgaagcta-tagcgtcatcattggctggaatcgaaatatc
tgcaagatc-cgggtcacaatttgtatcgattaa--------------------------
-----------------acaaattgttggaattccc----------------aaagtaat
acactctcgaagagccgtatattcttcttgctgatcaacgatgattacaatatcaggcaa
ccccgtcatatatttgatgccgcctagatatgtttgcaagtgagataattgtctcttgag
cattgctgcatctcgtttcgg----aagatggtttagtcttctcatcttttgctctgctc
tcaagtccctgaacttatgaagtcttgtttctgtagtggaccaattcgttgacataccac
cgagccattttttattaacataatgacaccgagcccttactgcagccgatgctactgaat
cagctgctttattttttgtaccaacgattaaaaattgttttcctcgacttgctgcatcaa
aaactaaatcacaagcttctgataaaaaacgagcagttctagtaagatttataatatgaa
tacccttacgctttgcagagatataaggtgccattctaggattccactttctagt-----
----accatgaccaaaatgaactcccgcttccagcatctcttccaaattg---------a
tgttccaatactttc---------------------------------------------
-----------ttgtcatttctccccacatttcctc-------ttttttagacgaggtac
ctgatgaaatc-aaaaattgttccgatggaacc-----tttataccggagattgcgcggt
gatacacggcccaagctat-----gaattcct----tcctattcgttatttttttgatt-
aaaaaaaattaacacattacattgtttttttaacaaccaaaaa------ccgagt-----
------------ttaattaaatgaaaaggatgaatccattcttaggaatcaatcagtaaa
ccctgtaaatgattgttttgtaaatgattgttctgatgtatcggggaaattcctggggat
gcaagaatcaaacaattctttgtggtggaacaaaatatctctcatgcctccctcgaatag
attcttattttcgatttccaaagaaacattg---------cttaaacggtgcactaatcc
cttgaatccagtaccaacgggtatcataccccccagaacaacattctctttcaggccttt
caaccaatcgatacgacctcgtagagcggcttttgctaaaactctagcagtttcttgaaa
actcgcttcagatatgaaactttgagtattcagagatgccctcgttattcctaataagac
cgctcggtaacagatcgcttcttccaaagcgcgccccgttcgttccgccctcaacaatcc
aattaattcaccgggtgaa--aaaacattagacattccatcttctgaaaccaacactttg
gatgttatttgacgtacaataatttctatatgcctattatgtatctgcacgccctgcgag
cgataaaccttttgaatcttattaa--------------------------ccaaagata
tacgactttgtgctatagttagctcagcg-------ccaatcaagaatccccaaggaatc
ccaagaattcttgttatacgttcgttccaaccttcaacccgtttttctaagttcatt---
---gatattgaatcaatcgaacgaacttctaacacttgttctacttttggaagaccttgc
gttatatcacccgatctcgat----ttttcatatataaatgtaactaatgtatctccttc
gtaaaggatttccccataat----ggccatgaacggttgctcctggagtagcca---aat
agggctttgcagatcttattactaaagagtcaacatcaacaatcagaacctgccccgatt
ttagatgtggtccagatttcgata------tacatacattttcacaaaaaaactgtcca-
------------------aggttaattattgtcgacgtttcttcacaataatcgtgatgg
agaaa----------------------ataccaattccaattgaatggattca---aaat
catgttaatggatgggtcggggttata--------------aattagccca---------
ttttcatctattaaataatatttaagt------actggggaagtccgttttaaattgtca
-------------------------------agcagcgaatgcttttttacc--------
-------------aagatttgattatgagttatta---aatagtaaaatgaaaaaaaatt
tgtaatttt----agggacaattcctaaagggcccaataaa--------ttacgaattgg
gggtagcagatccc------ttttatttgatttttttatgatgttattgtgatatttcaa
cccgttgaatggacctattcgagaacaattagatgatgacaaagttatcaaggattggca
ttccttatttttattcaacaacgtacgaatagttccttgatgacgaatacgtgattgt--
----ttaatccttgtc-----ttggaat---aaaaagggttgagattggtgtga---tct
gatctatttgcggggatcaatcctgaacctaccggatcatttcgttttctggtatacgaa
ataggggacttcactaagtccatttttatgaaatctcgaatcagagcatttatccttacc
tcaacaaaggacgcacgaacctcctctatagaagaaccttttttgtcttggtcccaattc
aatactaaacaagttcgaactaattgaatatt------tgtgtgagaaattccgcgaatt
ggtttgccatttccataaagaatataattgac--aactcgaagttgcacattatcccttt
cctgcaaaggatcccgggggaaaagcgct-----gctaaatttatcccgtccgctgtttc
atatgtgac---aacgggtcgaaccaaaacaaaatactttttttttgcaggtgtaatcct
ttggacatagatccaatttttaaattttttagattctttagaattcttttttcctgctcc
aggtggtatcaagatgccgctgtgccaggatatcttatctgtctctccaggaaaataaat
atttccagaaaatatttttaattcaatct-tttttttttttttctctactcggaccaatc
cacctactcgacttcttatattgaaagtaatttgtgtatctactccaatgatactattgt
tccgtatcattatggaagaggatccgggtaagatatg--cacttcctcgggaatgaa---
aaaaaatcgatctattttcatttggtattttggcctaaattcttttgttcttcgatactc
---aatcaaatcctcttttttgacgattgaatccacctctagagtcccatatttagtaat
tcccgaactctttcttctgtatcggggatcttcgaaataagcaagaatactgtttatacg
gaaaagaccatttatgggtatttca-----atcgagatacctgaatggggtttttgttct
ttttcttgttcttgattagattgt----aatggaatggtgaatctatttctgcgcctctt
tgc------taataaatcggaattctcgtcgagaatggcagggtatattaaattacaat-
---gaccattacataggatttcagc--------aggtcctgaataatca-----------
-agaacccaaccccctt------tttt-----aacagaaggatccgacctaaacaatttg
tttt--tcacttgatcattagtcact------gaaaggttcgaaatcaattttggtttgg
cagaaatagaatgaatatttatttgatcttgatccttgtggagcgaaaagagggctatac
ttgatctgtgcggaactccggataatatccacaaatgacttgtttttggtaagagatgaa
cattactatatgtatattcgggtgcatggtacacagcggtactccagtgcatttctccct
ctgagtcagaataaatatgttttcgaaccctctctttaaaattcaagatggatgcttcgg
cgcgaatctcagcaatcacctgttctgattctacatattgatcatttttaactaaaataa
aactttttggtggaatattcacattatgtagaatatctggaccctcaatagttacagata
gatccatataacatagaaaagcaggatatccatgacgtgtgcgtgtgggataaaccaaat
cttcattgaattttatttttccattatcgggagctcgtacatgttctgcagtaccgcctg
--------taaatactccgccggtatgaaaggttcttaatgttagttgagtccccggttc
cccaatagattgacccgcaataatacctacagcttctcccaattcgactaggtcgccgtg
agtgggactgcggcc--ataacacaatcgacagatccaagatgtactcctgcaa-gtaaa
gggggttctaatagatatt----------------------ggttgggatcgaaaagtta
tg-----------------------aatcgattgacaagtccaaccccaatatcttgatt
tctaatggcaatgcatcgtgaacccatatatagatcgtccgctaatacacgaccaattaa
tgttt-----------------------------gtataaaaattctt---------tct
gttatcatcccatttcgaggactcac------agaaatccctcgggtggtaccacaatct
gttctacgtacaaca--------atgtgttgaactacttcaacaagtctgcgcgttaggt
atccagcatctgatgttcgtacagcagtatctacaactcccttgcgagctccatagcagg
aaataatatattctgttaaagagagtccttcgcgtaaattgctttgaatgggtaaatcaa
tcatttgtccttgaggatccgacattaatcctctcatacctactaattgatgaacctgag
atgcatttcctctagctcccgaaaaagacattatatggactggattagaaggatcagtca
tcct-----aaaattaggattcatttcttggcgtaaatattcacttgtagcataccagat
ctcaatggattgacgtaatttttctaccgcatgtacattccca--aaattatggtgtttt
tccaaaattaaactttgttgttctgcatcttgtactagccatcccttagaaggtattgtt
aaaagatcatcaatgcctaatgaaatggatgtagtagtggcttgccggaaacccagagtt
tttacttgatccaggatatgtgatgtatatgccattccaaagtgatctattaatctgcta
ataagccgtttcatggcagttccatctatcgctttattgtgaaagactagatcggcccgt
tctgccataagtacctccctattcagttgagtaggattcaacaatgggtttgagtcagtg
attcgaagactgcctttcctcaattttgagtaacgtagaaattcacgaa-ttagaataga
atattagttgag-----acgggtagacccgaagtaaattatcgcgggtatcatagaattt
tttaacttaggtactattcgcttaggtactatatgagcaagcgcgacaaaacccttgtat
ggcttcttctatctctcggtaaaaagaaataagaccaactgtggttcgaatgtctataca
aacgatttctttgttgacatttcttactattagatagtgaccataaatctcatgataggt
accaaaagaatcacattgaacttcgattggaacttctcttggtgcaatgacgcgttgatc
tagtcgccaccgaagccacaacggactgtctaaattaatccgtttctggcgaaaagcccc
aagtgcatcatacgaactacaaaaatagggttcttttgtatacttatggttattatcgtc
aattttttcattttgagagtttctgtgattccacggattatacctatttgcacaaatacc
tcgacgattcccgatc----------------gttaatacatagagtcc-------cata
agcatatcttgagttggtacggaaatgggatctccaatagcaggagacaaaagattcata
tgagaaaacataagtaaacgcgcctccgcttgagcttccaaggataaaggtatatgaaca
gccatttgatccccatcaa-----aatctgcattgaatcccttacaaactaatggatgta
aacaaatagcacgaccttccactaaaatgggttggaatgcttgtatgcctaatctatgca
aagtgggcgctctattcagcaatacaggatgcccctgcataacttcttgaagtatttccc
acacaattggtgctttttcccgaattttacttttagcgactcctatgttggaagcaacgt
gt-------------------------tgtctgattagaccacgaattacaaatgtatgg
aaaagctctattgctatttcacggggcaatccacatcgatgtaatgaaagcgaagggccc
acaacaatgacggaacgtcccgaataatcgacccgtttaccaagcaaagtctcacgaaat
cttccctcttttccttcaattacat-ccgaaaatgatttgtaaattttattatgaccatc
cctcattggttgtccgcggatcccattatcaagaagtgtatccacagcctcttggactaa
tttctcctgacacattactaattcccctggcgtagatctacttgttgttaataaatcggt
aagagtattgttccgatagataactcttcgatagagttcattaatatccgaactcattag
tttacccccatctatctgaatgataggtctcaactcgggaggaagaaccggcaataggca
caaaaccatccgttctggttctacgtttgttcgaataaaatgcttagctaattccatacg
tctaaccaaaaaagactttcttcttccaatttttctatcttcccactcattaccggc---
gggcccttcttcacccaattctttccattctaacaatgaacaatctataataagtcgcaa
atccagatcggctaattgttctctgatagcacttgctccagtagatatttctcgatttcg
aaatgtatcaaaaccttgtgtagtaaaaaaaagcgggatactgtatttccatgattggat
ttcatattcgaatgaacctcgtaatcgcaagaaagtcggttttttaactacgggcctagc
aaaagaaaaattgggatagattcctataggatttccccccctcaaaatcggacgtgaggg
tttcccctcatccggctcaagtagttacacc-aaaaaagat-------aaag-agagggg
ctctcgctttcacattt-tt------tctataaaagccccaaaaggcctactccttactc
aagttcctagtgaggaccaaccaacttttcattgattcattcttccttttagttatatct
ttgatatc---------tattttatgaattccttatttattaattactacataaaataaa
ttaaatttactataca----aaataaat--------------------gataaatgaaat
gtg------aaatttttgagtagtctacttcccttcgaatg--------------aggaa
tccttttattaatttattaatagtatttttattaatttattaatattataaagaatac--
---cttagaacccataagggatttacttgtctatatattg--------ttccatctgatc
ttttaggcccctacttcacctcgacggttatgtcatg--------------ttaaagcct
atatgcgatgca-------------tagaccc----------------ccgcaaccatgc
catatttgttta-cttgaac---------agaaacag-----------------------
----aatttctttct--------aaaataagcggaatggttaattccgagaaatactt-t
ttttaacgaggtacaactagcaattcctttttctatgttacggaatcgacc-------at
agatcaattccccttctata-ttggagtattgaatacacccacaattccgagcttcatgt
tactcctactaggtactaagagacatgtcagagccggggcatcccaatcggattgaacgg
gatgacagtttcgcatttcgaatctgtaaaatcagaatttcgatcaaatcacacatcgca
gtatacaaggccttctaactctttaagaggtttatctaaaagattcgcgatataactagg
aagacgcttcaaataccacacatgagttactggacacgcgagtttaatgtatcccatttg
atatcttcgtactcgagaatccacaaattcgactccacattgttcacaaaatttcgggtc
ttctttttcatctccgattactcgataatttccacaagcacaaattccactttttatggg
tccaaa-----aattctttcacaaaacaacccatctttttccggttta---ttggttttg
taatgaaaagtatagggttttgttacctctccaacaatctctccattaggtaaaactttc
tcggcccaagtaattatttgttgaggagaaactaatccaattcgaagt---tgttgatgt
ttatatcggtcgatcataaaagaaatttttgaattcattccgatcaagcttccttcctat
taatctggaagttcttctcagatataaggaaatggttcagttccagagccaaagatcgta
gttctcgaactagcaatcgaaaagattcaggagcatcctcggggttcgatattgtcccac
ccatgatcgtagtaccaagtacttcctgacgagctcgaatatgatccgatttataagtaa
gcatctcttgtaaaatatgagcaacaccaaacccctctagagcccaaacttccatttctc
ctacccgttgtcccccttgcttggcccttcctctaaggggttgttgtgtaacaagtgcgt
aatgtccactagaacgtccatgaattttatcatcaacttgatgaattaatttcagaatat
aggactttcctattataacaggttgttcaaaaggatcccccgttcttccatcaaagattc
tgctttttcctggatactcgggttcaaatacccatggattcgcggtttgcttactggctt
gatataattcagaaa--acactagttttctcgaagcctcttgctcatatctctcgtcaaa
gggtgatattcgataatgcctgtctagcagattacctgctaacccgagcgagcattcaaa
tatctgtccgacattcattcgtgaaggtactcctaatgggttgaagaccatatcaacggg
tgttccatcttgcaaataaggcatatcttgtctaggcaaaatttttgaaatgataccctt
attcccatgtcttccagctactttatcccctacttttatttcacgtttctgtgaaatata
tacacgaatagtttctggattataactggaacccccttttttctgaatccatctcacatc
aataactcggcctctgctg--cctat-aggtagttttagacaagtttcttttgccgtgga
tacctgaataccgagtatggcccgtaataatct-------atcttccggggcat------
-------------------atgacgattctttggctatctgtggcgttaatttacctact
aaaatatca-------cccgtttctacccacgaccccagcatcacaattc------catt
tctgtctaaattgcgaagtaa-----gtgggcttctaaatgtggtatttcattagtgatc
ctttcaggaccttggcttgtcacatgagtctgaatttcatatttccgtatgtgaaaagaa
gtataaatatct---ctatataccagacgttcgttaataagtaccgcatcttcaaaattg
tacccctcccacggcatataagctactaatacattttttcccaa-------agcgagctc
gccaccaactgtagcggcaccatccgctaaaatttgtcccttttt--------aatacat
ttaccccgtggaacctgaggtttttgatgcatacaagtatttttattggaacgttgatac
ataaccaatggaatgct---tagagtgtccccattacctgataacatgatcttgtcagta
tcggtataaatgatctttccctcgtgttcggctatagcggaaacccccgaatcgagagcc
acttggcgtt--------ccaaccccgttccaacaatacacttctc-ggatcgacaaagt
ggaactgcttgacgttgcatattagaactcattaaagcccgatttgcatcattgtgttca
ataaaaggaataagaga------------------------agctccaatagaaaaatat
tggaagggaaaaatgcttcgaagatgaatctgttcccatgtaatagtcaggaattcttgg
cgatatcgagctggaacaacctgttcttcctggataccccgattcaacgccaaagaattg
cctgccgctaccatatagtattcatctctacttggtgataaataaaccacgcgtacctct
ttt-----------------gatttctcagaaatttcataaaagggcctttctaatgacc
cccaat-------------gaccaatcctcgcatgaattgctaag-------------ga
tccaatgagtccaacattgattccttccgatgtgtcaattgggcagatacgtccatagtg
actaggatggatatctcgtatccgaaaactagcagttcgccctgtcaaacccccaggacc
caaataactcaattttcgcccatgaactatttgtgtcaatggattcgttcgatccaaaac
ttgagataaggggtgtaggccaaaaaatgattcataagtggttgttaatggagtggaggt
taccaaattatgcggcgtcggtatcaatttatgcctaattgctccacctatagtccctcg
aaccacattttctaaacgaaccagagccaatccgaattgatcttgtaacagatccgctac
agaacgtatacgtttat-------------ttttcaaatg---attcatatcgtcaagtg
tacccattccaaatttcattctgatcaaatgatctgcagccgccaagatatcccgtggta
acaaaaatgtaa-tgttctggggtatatcaagattaagtctacggttcatatttcgtcga
c-caatccttcctaattcgcatc----------------------------tttgttgaa
aaaattttttttgtaattccttacataaggactccgaaaataccggatccccacctacac
aagcaaattgttgataaaactccaaaattgcattttcttttgatccaatttttttttttt
cctta--tcattcaggaaagac-aagaaaatttcagggtagcaaacattatctataattt
ctcttagattcgaacccatagctgatgatagaactagaatagat------------attt
tttgtttcctactta-------------------cacgcgcccatatccttgcttttcta
tcaat---------------ctctaattctgat-cttcctccccaatccgatattatggt
actggtatagaccgaaattccgttatgatccaactctgaacggtaataaataccggggct
ttgcaatatttgattgatcaca---attctgtatattccatttattataaaagttccaaa
agaattcattagaggaatttttccaataaatatggtttgttcttgggtatccctgccgtt
tttccaaattaatcc------------cgcgggcacatataattcagaagaatacgtgag
tgattcatacacagcatctcgttcatttatcaagggttctactaatttatatgtttccac
aaataattgaaa-------ttcaatttcttgatctg--tatcttcaatttttggaaactt
ataaagttcttccgccaatccctgatcaatgaa-----tctacaaaatccctcaaattgt
atctgactaaacccaggtattgtagacattccctcatttccatcccggagcat-------
-tttttgtttcccatttattgaaaaagtcccattcattttccaggtctcattcttt-atc
gaaccgta---------------------tggattgatctagcaatgatgtggattgatc
tagcaatgatggaat-tctattctgtttactgaa--------tcacatgaaattttaccc
aactccatatcatagatcgaatgtatgaaatacgta------ccagcggagaaataaaga
gaattttctactct------tagaatttatttgcaac----------aaatacaaatgaa
ttcataaaacattcctga----------------------aaacaaaattaggtaggacg
gttagacttat--------------------ttatggaatcttatcttgtatagaatatc
aaaaaga--------atccaatttctaccta-----ttactatgatattaagatccatta
atcggataccagaaaaaaagtaaaagg--------attccaaa----tttgatctgttct
ttatgaatgagagaaagacagaaaggaatcttctggagttt---tttt----tttttttc
gcacttaactttttcacg---------------gattggattcctta------aaa----
aaaaaaggattcgcagaaaagggaggcatttt-----------acccatttg--------
-------ttagtcaaattcgtagaataccggttgaagcacccccccccatcaaataaaaa
gccctttttat-----------taatattaagtacacgaa-----gactatctgcatatc
gcttatcccgttct-gcttt-----gggtaacgcgggcccacgttatgttatatcataat
ttctat------ttcc-----atatattcaatgaaaagttgaagcacgctaattacctt-
----------aattgcccgtgggaatctcatctataa-----tag-aaaaagatcccaga
ttcggtatat-----------atttatgttccggggtttacatatacacatcattgttg-
----ttatacttgaaattgaaaaggattgattcaagaaaattcttgatact---------
------------------tattagttgtgtatcaattgaattttcttg-----cgcgat-
----------taaggaaaca----caattggagatcgaagaactt---------------
ttcatgaattaacagtcaat----------------agttaatgggtccaat--------
---ttgcactaaatttttgactatgtgact------------------------------
------------------------------------------------------------
------------------------------------------------------------
------------------------------------------------------------
-----------------------------caaaaaaattttccatcta----ttttcttg
ttttggcgacatg---gccgagtggtaaggcgggggactgcaaat-cctttttccccagt
tcaaatccgggtgtcgcctcatcaa--aaaaaccagaaatatctttgcttgctgatataa
tctaaaccgcc--gaatcctcgcc------------------------------------
------------------------------------------------------------
------------------------------------------------------------
-------------tagtataagcagaggaaaaggactcg--------------------a
actttcgatacttg----------------------------------------------
--cttgattttaa-----------------------------------------------
-----------------gaagcttgagattcaaa--------------------------
-------------------------------------------------------gacta
tcaatcc-----------------------------------------------------
----------------------ttgcacctgaaattccggcgaagatt-----ttcgtaa
agg--aagggctaggctatcaaaacttc--------------------------------
------------caatactaatcgaatgtactgtctaattac------------------
----------------------------------------------tttttttgaa----
----------------tcatatat--------------agttggctt-------gggaat
tggtagttgttg-----------aaagggtaaaagatacttgat----------------
------------------------------------------------------------
------------------------------------------------------ataaaa
actcgtaagaatttatgagtgctcagatattcaatcaatattgggtg-------------
--ctggtttctattttata-----------------------------------------
------------------------------------------------------------
----------------------------------------------gaattaaata-aaa
aaaccgaaagga-----------------aaggttg-aaaaatt----------------
----------------------------------tcgttatttttgataa----------
--------------------cgcccaaac-------------------------------
------------------------------------------------------------
------------------------------------------------------------
-----aaaagtgtaatagaatagaggattttccgagtgtctttgtgaaatactggg----
------------------------------------------------------------
---------taggccgtaaagattagaccaaa----------tggtagat----------
------------------------------------------------agagatgtatta
tga-------------------atagtgtagataatgatctatcttgattgtatattgtt
atactttttt--------------------------------------------------
------------------------------------------------------------
------------------------------------------------------------
-----------------------------------------------------------t
attctattcgtttgattctaatt-------------------------------------
------------------------------------------------------------
------------------------------------------------------------
-------------------------------------------------------ctatt
agaaggggtaagaaaagaaacaacgggt------attactacatgtataattaatagcat
tcccttgctaattagcatacaa-aaaaagaattgcgtgtcttgcttgtacttaatgcttc
ca---------aattctactagaaatcatatatgagcttgttatgcgtggagttattg--
----ggtcggttcatcaatagtcttcgt----tcagaatccctttttgactctgcgccat
tgattacattatt-------attagtgatcaataatgaaagagtttctttatattcatag
agatagggg---------acataattcacatggatatagtaagtcttgctt---------
------------------------------------------------------------
-------------------------------gggctgctttaatggtagtctttacattt
tccctttcacttgtagtatggggaagaagt-----ggactatagggtcattactaattta
attga--tgagtaatcaaact--------------------------gtattacattact
ag-----ttttata--------------attgttctgcaaagcgtttttaaag------a
aagatctctccatttcaaaatcc-------aaaaaatttttggaatccagtccagttaaa
gttaaagtattaaagtaatagatgaagaataacttttca--------atcaaacaaaaat
tgaatc-----ccacgctcct-----------------------attttaaaagtaataa
ggaatacgcatcatatgccg---tttttccacgggaattcgccctaaaaatggttagagt
ttgacga-----acaagctcttaacagaattctacagggat--------attacaatgag
gagcaaaaca-----ctcccttt-------tctcgatttacagtc-tttttaaaaaggaa
g------tctatctgtt--attatgtggatacgtagtttataccgagggaacctttgata
ttgtgtctgtccaac-------gaagtactgcgcctactacgatcttgcgatgggcggtt
catatattgcttgcgcatttacccttgttttag-------tttagacttttagaaaattt
gttt----------------atgttttgttgt------------------atcaacacac
-----ttaatatgacagttcacgcgttaggaataggcggcatctaaaacacttttaaaa-
------tgaaaaataggaagaatttcca--tagcatagaattccttaaatc---------
-------ccctgttaacaa-cgaaatgaattact---------tttttttttcggaatgc
taaaaaaaaaggggatgaccgggtttcttttatataatccattctacgcccataccatat
cttcttccagtgacttaattttttcggtggattct-----tggat--------------c
tatatcagaaatcaa-------ataagaaaacaagtcaagttattaaaataaaaactgta
agacat-------aagagtgaaggtgggaattcaactctatcttattct-----------
----attaatcgaaattggt--------------acaatacaaatccaatgggtgtagca
----------aatcaaggaactcgaattagagtttaa----------------------t
atatattacacatatg-------tatatatgtacatatagacacatattgcggagttatc
cataccaagcctctatatttttctttatacaacccaact------------ttctaacta
attttagcgaaaaatttgtagtatggtagaaa--------ggttactatatttctttcta
c-catactatataaatc---------taaatcttatat---------a----ttgttgct
tttaatccacc-----cattttattttagacgtaggatttgaatc-ccttttatttcttc
-------acatgattcataagaattaagaagtcaa----gcttgattcaaa----ttaat
cattttgactgaccgtttttacgtaaatgataa-------gtaaaaaagcagtaggaact
agaatgaacagtgcagtagcaatgaatgcgagaatatttacttccataatttcgtcg---
tttttttacttgataataactcgggatctaatcccatagagattctaaaattttctcctg
taa------------attcaatggga-ggaatacatc--------------ccaatgata
ttgaatcgaatcaatatcatgaat--------aacaatatctaaactatcaaacccattc
atc-------atagagaatggaatagtataacat--------------------------
----agaaagatctttta-----tccatacgt-aaaa-----aacagaataaaa------
---------------atagaattcct----------------------------------
------------aatccaat----caagaatcccattgaatttttcattctttatccgt-
------------------------------------------------------------
--------------tcgttattgtctagaacttatcgtcttc-------tttaattttat
agaattttaaata--------------gatgataaggtatcatctgacccatcttccatt
tccatcggccacaagtacaac-----ccaaatagtataagtaaaatgg------------
------------------------------------------------------------
------------------------------------------------------------
------------------------------------------------------------
----------------------------aaa-----------------------------
------------------------------------------------------------
------------------------------------------------------------
------------------------------------------------------------
------------------------------------------------------------
------------------------------------------------------------
------------------------------------------------------------
------------------------------------------------------------
------------------------------------------------------------
----------------aaaaaaagattaaggacccc-----------tctgggaattaga
tcc------------------------------cactccaga--------------actc
ttgacagagaaaaaa-ga-----------------------tgaattggtagaataatca
gat--------------------------atttgtattaggtcg----ggactg------
---------acggggct------cgaacccgcagcttccgccttgacagggcggtgctct
g--------------accaattgaactacaatcccagataaattaggtatacag-catat
atattcgcaatgatttgattaaaaacagctcca---tttagatttagaatcgtcgtattg
gaga--aaagtattctttttt---atatattaa--------------------tactttt
ttgaga----acgatatggattcccagtaatcctcctgta-------aaatg--------
--------taaagtcgtgttaaattcatatgagattttttt-atttctt-----------
-aataaa------tcattcaatgact-tttcttctgtaattctttccctatc--------
---------ttttctttgcagctttagata-----tgatgaatctagatcattaaaaaat
gaagaag-----------------------------------------------------
atatagaaaaaataggat-----------ataaaata-----------------------
-gatatttattc-----acctggcgtcgtttccgcaggacaaatttcttatataattaga
attgaatctcatgatggatcggagaattcttgggccgagctggatttgaaccagcgtaga
catattgccaacgaatttacagtccgtccccattaaccactcgggcatcgacccaggaag
aatcaactcgagact-----tattgataatac-----atgattaacctcctttcgtag--
------------taccctacccccaggggaagtcgaatccccgctg-------cctcctt
gaaagagagatgtcctgaaccactagacgatgggggcatatctgcccgatcgacatcata
tt------atactatatatattagtatgaatagttt--tttgtaattgtcaatataatag
aatagtgtgactaaatccaaaaaagttttctatctttcatgattccgatagaa--ttttt
ttctttttcattcatggttcatgaaccat-----tcaaaacttatcgttttctctatcta
tat-----------agatagagaatgtttctatctatat----attatttatcccttcta
atgatatagaaataga-------------------------aaaggataaatacttcatt
tt------at--------------------------gaaggaatattagaaatgagtta-
-------tgttatataattattaatatta--------------taatattaattgaatgg
gttagaattaatgaagttgaaatataggatccc---------cgcccaaggatttgtcca
acagaaaaag------------actctattcttc-----cactttta-------------
--------------------------tcctagctcacagctaggaaatgaaattaagaaa
caatatt-------------------ttttttaggagcttgattccaagtacgagttga-
--atcttttcattacatgatttgatcgcatatcaaaatatctttgatctac-gtcaaatt
gtgtatcaattactccaatc--tcgttgtgataggggttaat-----atcaatataaagt
aaatgaaaaaa----------aaatt-----cgttggctgac------------------
---ctctcaaatgcgacactatgagcctac-tggatgc------acctatgtatataata
tatgtagatatagatgtagata-tagatgtatacataggtgcatccagtaggctcattca
ggaatggaataaaataggcccttttaactcagcg------gtagagtaacgccatggtaa
ggcgtaagtcatcggttcaaatcc------------gataaggggcttttttcca-aaaa
ctctagtttgagtcttca--------ttttttaatggataatagagatatta--------
----ttgatatttgtaataa------aaaaagtaaccatgtacat----atataatatat
atatataaaatata-------tagaatatattctttttgattcta-------atgagtta
atgaattttt-----ttataatataatgaaatgagttagctatagtatagtca-------
--aaagttaaacg--gttttttattataatgataagtcaccccgccaattgttattggta
ggacgactatgtcactacaggctatatccctacttcaggtttcattattcca-ttttttt
gttctaaaacatagatattctatctacttaatcc------caattatctaaccaacccca
aatttgaatcgccaaatttttcctatttctccattattccaaccgaatccatcgtaaaa-
------------------aaaaaaaaaagaaaaggtaagtagacctgacccat-------
---tgaaccatgactatatccgctattc--tgatattcaaattcaatagcggtagaattg
tagcgtca----------------------------------gaa-ttgttttttt----
-------------attttcttagattacgctgcaagaatttgtcgatatttccgattaaa
tcttct---------------------tgtccctagatcctac-----ataagaatctaa
attcttattctgtttctccac-gggaaacttttatttcgagtcacaaaa-aaaat-----
-----------aagagccctaatagtctatttttta------atagc-----tttctttg
attc-aaa---aaaaaaaagagaagttgcttatata-----tagattcgggtgtttagct
attatcta------tttattatcaaatagatatcgatctatatcaaatcgtggcttcata
taccaactatttacata---------tcgatgcatccgatatttttgtttcgac----aa
tgcgatggata-acggatcg-------------tagaatagaaatatttttgatttccgg
tttcc-----------ccaa-------tagtatttaatattttaatat------------
---tgtatt----attgtatatcattaggggcagggataaaatagggaattttccc-ttt
tttattgacaagtgaagagaaagtaaataagaaaagagtccac-----------------
-----------------------------------------ttttttggctcgacccatt
-aaaaaatatac----tagactctgcagttttcaatttatcggaagga-----aaaggga
aaatataaaaaaga---------------------tccaaaaataaaatttgttgataga
gcg-----------ggtgtagatcggaggagcaaccgatggcagg---------------
----agtggggatcatttgttccttgaataattcgtc--------------caaaaaagt
catttgag-----tgatgagtcataagacaattccggattcggagagttattccgac-ta
agaagagtaataaataaaaga-agctagctcctggatttacctagggcggcttatgatcc
aataga----aaccagaaataaaggctttttttcttcgaaac-----ccattggaagtga
cagtaga------cgaggaatcgtac---------------ataaatgattgaactctcg
tatgccctgaaaatgcgattaggtgttcggaaatggttgaa---gtagttgaataggagg
atcactatgactatagcccttggtagatttaccaaagac---------------------
gaaaaggatttatttgatactatggatgactggttacg--------------gagagacc
gtttcg--------------------tttttgtaggttggtctggtctatt---------
-----------------gctcttcc----------cctgcgcctattttgctttgg--gg
ggttggttcacaggtacaaccttt--------gtaacttcatggtatacccatggattgg
ccagctcctatttggaaggatgcaatttcttaaccgccgcagtttctactcctgctaata
gtttag-----------cacactctttgttgttactatggggtcctgaagca--------
--------caaggggat-ttcactcgttg----gtgtcaattagg-----cggtctatgg
acttttgttgctctccacggtgctttcggactaataggtttcatgttacgtcaatttgag
cttgctcgatctgttcaattgcgaccttataatgcaatc---------gcattctctggt
ccaattgctgtttttgtttctgtattcctgatttatccattaggtcaatctggttggttc
tttgcac-----------------ccagttttggtgtagcagctatatttcgattcatcc
tct--------tcttccaaggatttca---------------------------------
------------------taattggacgttgaatccatttcatatgatgggagttgccgg
cgtattaggcgctgc----tctactatgtgctattcatggtgct--accgtggaaaatac
tttattcgaagatggtgacggtgcaaatacattccgtgcttttaacc-------------
----------------------caactcaagcagaagagacttattcaatggtcactgc-
----taaccggttttggtcccaaatctttggggttgctttttccaataa---acgttggt
tacatttctttatgctatttgtaccagtaaccggtttatggatgagtgctcttggagtag
tcggtctggctctgaacctacgtgcctatgactttgt-----------------------
---------------------------------------ttcccaggaaatccgtg----
---------------cagcggaagatcccgaatttgagactttctacaccaaaaatattc
ttttaaacgaaggtattcgtgcttggatggcggctcaggatcagcctcatgaaaacctta
tattcc--------ccgaggaggttctaccccgtggaaacgctctttaatggaactttag
ct----------ttagctggtcgtgaccaagaaaccactggtttcgcttggtgggccggg
aacgcccgacttattaatttgtccggtaaactactcggggctcacgtagcccatgctgga
ttaatcgtattctgggcaggagcaatgaacctgtttgaagtggctcatttcgtacccgag
aagcccatgtatgaacaaggattgattttacttccccacttagctaccctaggttggggg
ataggccctgggggggaagttat-----------agacacttttccatactttgtatctg
g----agtacttcactta---------------atttcctctgcagt-------------
--------attaggcttcggcggtattt----------------atcattcacttctcgg
gcccgaaactcttgaagaatcttttccattcttcggttatgtatggaaagatagaaataa
aatgaccacaattttggggattcacttaatcttgttag-gtataggtgcttttctgttag
tact-caag--gctctttattttgggggaatatatgatacctgggctcctggggggggag
atgtaagaaaaatttccaacttgacacttagcccaagtatt-------------------
-atatttggttatttactaaaatctccttttggaggagagggttggattgttagtgtgga
cg----------------------atttagaagatataattggaggacatgtatggttag
gttccatttgtatatttggtggaatc------tggcatatcttaaccaaaccctttgcgt
gggctcgacgagcacttgtatggtctggcgaagcttacttgtcttatagtttagctgctt
tatctgtttttggtttcaccgcttgttgttttgtctggttcaataataccgcttatccta
gtgagttttatgggcctactggcccagaagcttctcaagctca---agcatttacttttc
tagttagagaccaacgtcttggggctaacgtcg---------------------------
gatctgct-------caaggacccacaggtttgggta-----------------------
aatatctaatgcgttccccgactggagaagt--catttttgggggagaaactatgcgttt
ttgggatctccgtgctccatggttggaacctctaaggggtcctaatggtttggacttgag
taggctgaaaaaagacatacaaccttggcaagaacgtcgttccgc----ggaatatatga
ctc---------atgctcctttaggttctttaa------------------------att
ccgtcggtggtgtagctaccgagatcaatgcagtcaattatgtttcgcctagaagttggt
tatccacctctcattttgttctaggattcttcctattcgtgggtcacttgtggcatgcgg
gaagggcccgtgcagctgccgcagggtttgaaaaaggaattgatcgggatttgg--aacc
tgttcttttcatgacccctcttaactgagatataagat-aaatgcctgaagtaggaatca
atatgattccatcatacgtattggaatttggatcaagtgatacttaaaaa----------
------tctgac-tttttgtaactcaattatatc------------catttttttgactc
ggctagcccacctagccgagccagccgaaac----aaatcaaataaagaaatggattcaa
c-gagtaaaaggagagagagggattcgaaccctcgataattctgaacaaagaactatacc
ggtt----ttcaagaccggagctatcaaccactcagccatctctccgaaaa-acaatctc
a-gttttattttatttgtattctccagaatagaacatggtcctatgagttggt-----ac
caccattatccgtagaaacaactcga-gcgtgactaaa------tatatttatttt-gat
ttatatatctgta------------tatatgggtagatgcacgagccggtatttatattt
a-----tgaagtaaataaaaaaa--gctccttgactccatgtctgaataaa------gtg
gtaaaa-----------taataagtcttataggatcaatggattcatggtcaaatccc--
------------------tccacgatccattttattacaattaa---------taatttt
tttgctgagcggg-------------------atcaaatggtatagtttatttgttggta
gcttg----------gaggattagaagcatgactattgctttccaattggctgtttttgc
attaattg----------------------------------------------------
--------ctacttcatcaatcttattgattagtgtacccgttgtatttgcttcttctga
cggttggtcaagtaacaaaaattttgt-------------attttccggtacatcattat
ggattggattagtctttctagtagctatccttaattctctcatctcttgaaccaattc--
-------cgtattttccagatcaaaaaa------aaagaaaaaaaggac----------c
ccccctcgaatttcttcgggttgtgagacacatttaaa----------------------
------ttccatagtatattccataa----------------tataaaatgagtctcgaa
aa-------tgaaaataaataaaaag-t--gggggggggtcaaagtccaacttcttgaat
gaaacaaaaa------taaattaggttataataacctacatataag-----atacagttt
atataaatattaata---------------------------------------------
-----------------gaatatattaatattat-----tcgaataaaagaataa-----
-----------tggaatcattctgaggatagtatcaatccc---------tgcacaataa
tgatacagacatg--------atatcatatatgtggaga---------------------
---catatacatgcttatcaggaaagaaa-----------------taaagcggatatgg
tcgaatggtaaaatttctctttgccaaggaga------------------agacgcgggt
tcgattc-----------------ccgctatccgccta----------tctatagtgggg
taatt---------------taataggataaatgattcggtagagtttgccac-------
--------------------gaaagtgtagtggttctatct-----tctcttcttatttc
cttatcttccaatcaaaaaa-----gaaaaatagtaatta--------ttattatttgat
tattgatggg----tagttaacagagtcaaacctaca-------t-------aaaaaaaa
atc--------gatattgcggagacaggatttgaacccgtgacctcaaggttatgagcct
tgcgagctaccaagctgctctaccccgcgttga-agaga----agagatcagaattaatg
tacaaacgctaattgtatgtgcccct----ctaccatatctatacaaatagaatagccca
t------ttatatagaatggtaaagggagctc-----tcgacgatcatcgatcat-----
agagatccatagaaacatgaagagctagtttggt------------ccttacca------
----------------------------------------------acttgatcttgttg
cgcctggtaacaaacatg-------catgaaccatttcacgaagtatgtgtccggataac
ccaaagt--------------------ctcgatagttagctctcggtcttccggtcgaaa
aacaacgtcgatgaagacgtgtaggtgcactattacgaggtggggattgtaattttccat
gaatttcccatttttcactcaacgacggaa----------------ctttttttatttcc
ttttttgaggatcgacgaatcaaatgatatttctgttctaatttctgcctctttttctcc
ctctgaatcaaacttttccttgccataatggttca-------------------------
-----------------------------tattattatcaatgatacaagt-caaatcct
agatgtggaaata-taagaaggt-ggccaccctctccatcgaa--caaaattagattgtc
gatgtctatt-------------------------------------------aaaagtc
tattaa------------aaaatgaatta--accaaatttgcctgaggtagaagcaatca
agaaagctgcgtaagtgaatatataacctacagaaaagtgggctaatccaaccaatcttg
cttggacaatggatagagccactggtttatctctccatcgaatcaaattagccaaaggtg
tgcgctcatgagcccatgctaaagtttcaattaattcct------------gccaatatc
ca--cgccagga-------aattaagaacataaacccagtagcccaaacaagatgtccaa
ataagaacatccacgcccataccgataagctattcataccaaaggggt-tatatccgttg
ataagttgggaa-------gaatttaaccatagataatctctt-----------------
-------------------aaccaccccat--caaataagtagaggattcattaaactgt
gaaacgttaccctgccataatgtgatatgcttccaatgccaataaaaagtaacccatcca
atggtatttaacatccagaaaactgccaaataaaaagcgtcccaagctgaaatatcacaa
gtaccgccccgccccggaccgtcgcaaggaaaactataaccgaaatcctttttatctggc
attaactttgaaccacgtgcatctaaagcaccttttactaagattaatgtagttgtatgt
aaacc----tagagcaatagcatgatgaaccaaaaagtccccggggcctattgttaagaa
taatgaattactactctcattaatcgcgtttaaccagccaggcaaccatatgcttcgacc
cgcattgaatgccggtccactcgttgaagataaaagtacatcgaacccatatgaagtctt
accatgagcagattgtatccattgggcaaatatgggttcgatcaatatttgtttctccgg
agtaccaaaagcgagcatcacgtcgttatgaacataaagtcccaaggtatggaatcccag
aaacaggctggcccaacttaaatgagatgtgatagcttctttatggtctaacattcttgc
caatacattatcctcattctgctccggattgtaatctctaatgaaaaatatagctccatg
agcaaaggctcctgtcataatgaatcctgcaatgtattgatgatgagtatatagcgcagc
ctgagtagtaaagtcttgtgctatgaatgcataagcaggtaa------------agagta
catgtgttgagctaccaaagaagtaataacccctaaagaggctagagcaaggcctaattg
aaaatgaatcgaattattgattgtgtcataaagacccttatgtccacgccccaatcgacc
ccccggaggaatatgtgcttctaaaagatcttttatactgtgcccaatcccgaagttagt
tctatacatatgcccagcaacgagaaaaataattgcaatagctaaa------tgatgatg
agcaatgtcggtcagccataaactttgcgtttgtggat-----gaaatcccccgagaagg
gttaga-atggccgtcccccccccttggga--ggtaccaaataaatgactaccggaatca
gggttttgggcataaagattccactgacccgtaaaaagtgggcctaacc---cttgggga
tgcggt----aatacatctaagaaattattccatcgaacgtactcccccctagacgcggg
aatagcgacatgaactaaatgccccgtccaagccaaggaacttaccccgaagagtcctga
caaatgatgattaagacgagattcggcatttttgaacc-----acgaaacgcttggtttc
catttcggttgt-aggtgtaaccaacccgctattaaggatatggcagaaagaaataataa
aaaaagcgccccagtataaagatcttcattagtgcgtaagccaattgtataccaccactg
ataaacgcccgaataagcgatattcactgggccgagagcaccccctcgagtaaaggcttc
tacagccggttgaccaaaat----ggggatcccaaattgcatgagcaatag----gtctt
acatgtaaagggt-------cctgtacccatgactcaaaatttccttgccaagctacatg
aaacagatttccggaagtccacagaaaaattattgctaactgtccgaagtgagaagcaaa
---------------------------------aatattctgataaagacgttcctcagt
aatatcatcatgactctcgaagtcatgcgcggtagcaataccaaaccaaatacgacgcgt
agtggggtcctgagctaa--gccttggctaaacc--ttggaaatcgtaatgccataatgc
ctttcaaatcctcctagccattatcctactgcaataattcttgctaagaagaacgcccac
gttgtggcaattccacccagaaggtaatg--------------------------ggtta
ctcctacagcacgtccttgtacaatactcaaggctctaggctg------------aatag
caggagcaacttttaacttgttatgagcccaaacgat--cgattcaataagttcttgcca
ataaccgcggccgctgaataaaaacattaaactgaaagcccatacaaaatgagcacctag
gaaaaaaaggccatatgcagataatgatgaaccataagactgaattacctggga------
---tgcctgggcccataaaaaatcgcggagccacccattaatagtaatggaactctgtgc
aaaatttcctccggtgatatgagttaccaccccttgatcgtttat----actaccccaaa
catcagattgcattttccaactgaaatggaatatgactaccgaaatagcattgtacatcc
aaaatagacctaagaagacatgatcccaggcggatacttgacatgtcccccctct---tc
caggcccgtcacaagggaaacgaaaaccaagattggcttta-------------------
------------tcaggtatcaaacgggaactccgagcgaatagaacacctttca----a
taatatcaataccgttacatggattgtaaatgcatgaatat-----------gatgtacc
aaaaaatctgcggttc------ctaatggaataggtaacaaagctactttgccgcc----
----------------------tactgctactaaagcaccaccaccccaagtcaagctgg
tgcttgct------gttgcacccggagctgttacaccaggtgc------------taaag
catgggtgttttgtatccattgagcaaagatgggttgtaattgtatagcggtatctgaaa
acatatcttgagggcgccctaa-------agcgctcatggtatca--ttatgaatataca
aaccaaagctgtgaaagcctagaa----------------------------aaatacat
gcccagttgagatgtgatatgattgcatcacggtgcctaagcacacgatctaagagatcg
ttgtatcgagtagttggatcatagtctcttaccataaaaatagctgcatgggcagcagcg
cc---------aactat-----gagaaatccaccgatccacatgtgatgtgtgaacaacg
aaagttgtgtaccgtagtcagtagctagatatggataagggggcatggaatacatatggt
gag--------ctaca----acaatagttaaagagcctaacatagctaagttaagagata
attgagcatgccatgacgttgttaggatctcatataggcctttatggccctggccagtaa
atgggcctttatgagcctctaaaatatctttcaggccatgaccaataccccaattagtct
tatacatgtgaccggctatcagaaaaagaactgcaatagccaaatgatggtgtgcaatat
cggtcagccatagacctcccgttaccggatctaaccccccacgaaaagtaagaaattctg
catattttgaccaattcaaggtgaaaaatggggttgctccctcggcaaaactaggataaa
gttgagccaaaagatcccgattcaagataaattcatgaggaagtgggatctctttaggat
ctacgccagcgtctagaaattggttaatcggtaaagatac----------------atgt
acttggtgccccgcccaagaaagagacccaagtc--------------ctagtaaccctg
ctaagtggtgattcaacat----agattctacatcttggaaccaagcc---------agc
tttgg--------agcagctttgtgataatggaaccaaccggcaaaaagcattaacgcgg
aaaaaaccaatgcaccaattgcagtacaatagagctgcaactcactcgttattccggatg
ctcgccaaatctgaaaaaaaccagaggttatttggattcctcggaaa-------------
-----cctccgcccacatcaccattcaatatttcttggcccactattggccaaaccacct
gcgcactgggtccaatgtgagtagggtcacttagccatgcttcataattggaaaaacggg
caccgtggaaatacatcccactcagccaaagaaatatgatggag-----agttgaccgaa
atgggcactaaatacttttcgagagatctcctccaaatcactggtatggctatcaaaatc
gtgagcatcggcatgtaggttccagatccaagttgtagtatctggtcctttagctattgt
tcttgagaaatggcccggtctggcccattcctcgaaagaagtttttacgggatccctatc
caccaaaattttaacttccgattccg----------------------------------
------------------------gcgaacgaataatc----------------------
--------attgagtcctcctc-----------tttccggacaacatacaaagaaacccg
ccaacagtcaagtaatttatgaatctttgagagatatttagaattcattg----ctttct
cttctatctcccacctatccattttatttagttattcactagagcaattatggtatcgaa
gtcgatc----------cggggcaagtgttcggatttattatgacatagccacgaggcgc
tcaacggacctttcaaatctcggaaaaccttttctcgacttcggcttaacc-------ca
aaaacgg--ttttttt-tctaacccagtgtatccatatctc---aatgtctaagtgccg-
agacaggggctgcttcatatcttacatggcacgcatt-------tttttattctattcca
actcacccgccgcagtcaccttcca---------------ttaataataaaaataacta-
-agagagagacgcccttgtatccatatttagtcattc-aaaatgatttt-----------
--tttagctagcagcaagggatat----tgtactgtattcgtgtattgtatcatttatcc
tatccctacga-gtctcatac---gaaatagaacg-----attttag-----------aa
gggatataatgaaata-----ccttgattggctcttcccagag-----------------
-----------------------gaattat------actttttagttgactgacggatcc
aaca-----------------------------aacaatt-cgattatatattatatata
atcgaatatatattatatata--------------------------atatta----tat
atataatctaataataaatatataaatatatatatataatctaataataataaataag--
----aaaa-aaggtgttattattcaaaccgcct-----cgtgatcttcaaccaattatgc
gcttcaatataattaccgggagtaagcgctatagcttgtttccaatactcagcagcttga
tcggaccaagcctccgcaatttccgaatctccctgtcgaatggcctgttctcctcggtcg
gaataggtgggttaattcctttccttcgaaccgtacttgagagtttcctacctcatacgg
ctcggcaatcctt------tttttttggtatcccg-----tgttaatccaacctacctaa
-----atgaataatagttttcc------------------------------gaacc-cc
ccc-ttttt------------------------tcgggttaaccagaaga----------
---------------tattaatta--------atttacatgagtttcaaacttgaatttt
gattactaatcagttttatcttttctcccacc----------------------------
ttcagaagactgaaacatggg------------------------------caccccctg
ttatcggtataattttctg----------------------------------aaaggta
actatctcggtttcatatagaa-----------------attcatatagaatctttgaaa
-aagactttcctacgt-----aagaaaagacttactatctttgggatctgatgctacacc
gctgcttaataccttag---tggatctactctatcacataagtggattcctaacttttat
ctcatatcatgacat--------------------------aaaaaagcagttcttattg
tatcggcccaaaacctctct-----------aattgatctttacggtgct-----tcctc
taacaattttacttttt---------atccatagaa-taaag----tattatgggcatat
cgatttcttcata----tttc--ggcttatatga-agtttctttctttgctacagctgat
aaaaatcgtggttttgtacgatacttatgtagaaagccccttttc-------tttttt--
---tctagtatttactagca---ttttttcttttttactctttctatagtgga-gatagt
cgcacgtaatgacagatcacggccatattattaaaagcttgtggtaagaatgggtttcgt
tctagtgcccggaaataatattccaaagct----tttgtatgttctccattgcttgtgtg
gataaggcctatgtt--------------------------------atagagtatataa
cttcgat-catagggatcaatttctagtcgcgtagcttcataataattttgtaaagcttc
tgcataatttccttcggattgagctgaca-------------------------------
-------------tccgttacggtcgttcattctattcaaagaatccccgctccagaac-
---cgtacatgagattttcacctcatacggctcctccctt---ctgtgcataatgataag
aatttgtgga-----------------------------gccaaaa-----tgtaggatt
atcattataaactgagaggggctagcgtttttac-aaaaaaatctctagccaaccctcct
gcaagaggtattttcttaacaccaagcgccgcgtcggtgctat-------------ggta
actccaaacaatttttttgttctcaacgccccctatttccaggaattagt----------
----cacttcaacggtcttcgatggttgtatgggtatccaaa----gtacgaacgagatg
gatgtttgttgtcccaaccattttttgtagtcccgatcccgataaggaaaagggataatt
ta---------taacaaagttttcgtgttgttgattcctatatgtagtgcttcttcccct
atgccgcctattggtactagtaaagtaggattgccccgtaatccagaaccc---------
ataggtgtaacctttcgcttaagactcaaatctaaaattgaagcgtctaaggctgcatca
ac-cgaggatacacgatagaagggattgttatattttcaaacttcaccttcaacaagcgt
aggtttatttca-----ataatatcttttctttctattccgaatcctgtagatttctagt
aagactgaaaacgataaag----aaaaaaatcaaatcgcaccatctctg-----------
------------------taataggtaaacgcctctttttctcctgaagttgtcggaatt
attcgtaataagatattggctacaattgaaaaggtcttatcaataaaatttccatttatc
cgcgatctaggcatagttaaaaatcc-----atttgataattcttcgcattacctctcgt
gggaaaagaa-cccccct--------aaaaaaaggaattgaattgtacagtacgaaataa
cataaaaac---------------agactc-----------gg----------gtatgcg
gacacccaacccactcaaattc-----tttctttttgacagg------------aattgt
tgga---------------gagaaatatttgaatccggttggatttcagcca----caat
gtag-----------------tagtatatcaatgaacagaactagtactat---------
----------------ttcatctaagtg-------------------gacaaatcaagga
at----ttttcctacagattgggataactcgaagagttcgtttt-----aattggattat
gatccaaatagg--aaaaataatcgaa------------------tcatttcattatatg
at-----------aaaaagaatatgataaatataaaat----------------------
----------cgaatt--ccaaaatc-----tcaggtatgattcccaaatttgtaataga
tccatgaggtggggagttgttgttgaaaaatatgaaaacggaaagaggggga--------
------------------------------------------------------------
------------------------------------------------------------
------------------------------------------------------------
-------------------------------tttttgttttgaa-------------tgg
ctttttacaaa-------------------------------------------------
----aaaaatttcaattttttttttgatttctaa----ttttgataataaa------tta
tacctatacttcaataaa--------atgaagactgca-----atactat-----aaatg
actcgctattcactcggtttctggttcataatcataaa-----attctgtaggagagatg
gccgagtggttgaaggcgtagcattggaactgctgtgtaggcttttgtttaccgagggtt
cgaatccctctcttt-----ccgtacctttgcctaatctaattcacaaatcttactgacc
gtcatgt--------------------atcaaatcaaataaga----tagataatagtat
tccaacagctagaatt-----------------aataga----------attggat----
----tggaa-----atttttgtggtacataaaa-tagtgaaa-----agagt--------
----cgccaaggcatgaaaatatcccctagaccc----attctatt-----tataataca
taatacatgaa-tgggaaatgggagaaaaat-----tcagatcaggcgcc--ttacctta
gttcgatttac-------ttcaccaaacatga---------caaaattctatgaat----
-ttttt------------ttgttaggttcaagtttgacgggaataatattctacgactag
caactcattgattttcaaaccgaccca------tttactatcgattatttgattgactga
----------------------tcctttatattgggatgagtgaagagtcaaatgttttg
gcaattcctcgtgg----------------------------ggggatgaatccataaaa
ttttgaatcagagctctggatttttgttcatcccttgtagta----------ataatatc
tcggggtttgcatcgataacttggtatatctactatacgaccatt---aactaaaatatg
cctatgattaactaattggcgggctccaggaatggtcgaagccatacctaatcgaaaaag
aatattatccaaacgcatt-------------------tcaagtaatt------------
--------gtagtaaaacctgacctgttgacccttttgcttttccagcgatatgaacgta
tttaagtaattgt---ctctctgtgagaccataatgaaaacgcaatttttgtttttct--
-------------------------tctagacgaatacgatatt----------------
--------------------------------------gagatcttttc-----------
-ccggagcgcgattggtttctaagatca-------cttccgggtgtcggccttt----ta
ctagttagtcccggtaaaacacccagacggcgtatttttttga---aacgaggccctcgg
taacgagacataaagactcc-ttttttg--------attgaaatttatttt---------
-----------tacagaacaaatctaaattaagactgaa---------------------
-------------------ctaaacgataaacgaagctaaatccactg----------aa
gtacagtaat-------------------tacaaag-aagaatgagatgaatt-------
-----gtatcaatacccagacttttttg-----------tatataata-tatccaaagtt
a------------------agttaggtagagatcg-----------------aattgttc
c--------aatccaatttttattcata---------gttgggagttctta-----cgcc
--atacataatagatcagcgatccttggaaaaa-ggggtacgaagtattttcaatatttc
ttg------------attgcaagcagaaaat-----------------------------
-----------ttatgtaatgt----------------------aaaaaaaagagcaaa-
-----------------------------gagataaaagccggctatcggaatcgaaccg
atgaccatcgcattacaaatgcgatgctctaacctctgagctaagcgggctcgcat----
--caaataaattt-----------------cactgtgctgtgcataggattttagtaaac
taca------ggaatcttagctat------------tgcatattaattcattatg-----
--------atatgatgaagagactctaattttcttt-----------------------t
ttt-----attctaatcaaaatagaataaatatagaataaataaaa----------aaag
aaaatta------------------tataacaatta-atagaatctaaaatatatatata
ttatatatattttagatatttataggatcttatctcatttttcaaattacctttttattc
aaaatttaaagtaaat-ataaatagtttgttattatgatctattcgaatt-atttatatt
tactaattttatttatattatatttattctatttatta----attaatgtataatggga-
-------------atttgaatggattagtagatctatat-----a-tagagtatatagta
cgtactta-----------------tagtacgt------atagagtagaataactctatt
ctaattagacagacaaa-------------agcggcc------ctaaggaaaagataagg
ataaaatccag-------------att---------------------------------
-----at---------------------ataagacattcc-----tctagtttcattcgg
aaaggca--ggaatttaaggt-aaa-aaaagaatcgaccgtttgagtattcaaaatatcg
aggtaaaactgagagtaaa-aggggcatatatgtgtggtatatatccatccatattgaat
tgcggatctatcaatgatagaa--------tcgtt------ttgtattggattaaatcca
aacccg-ggtactacgat-------------------------atatgaaagaaaataga
aaagagata----aaaaaactaggaggagacagaggcactttttt----tattatataga
aattatttctatta----tttatttctat---------------ttaaagattaaaga--
--atttaatgtaaatggctccagaataa-atgaacgaaagg-aaaaagggggtggcatcc
caacgagatcccggtctc------aaaacaaaaaggggggatatggcgaaattggtagac
gctacggacttgattggattgagccttggtatggaaacatactaagtgataactttcaaa
ttcagagaaaccctggaataaaaaatgggcaatcctgagccaaatcctgctttcagaaaa
c-a----aaaaaaaagggg------attcagaaagcg----aaaatagggataggtgcag
agactcaatggaagctgttctaacgaatagagttgactg----cgttgatcgaggaatcc
ttctatttgaat-----tcccgaaagg-----atgaaccaatccatatacgtacgtacaa
atatgtaataaaataggaaaga----------agcaac------ccaaatctttattt--
--------------tttatgttatatgcaaaacaaatagaagaattcttgtgaatcgatt
ctaggttgaagtaagaatcgaatattcaatattcattgatcaaa----tcagttattctc
ta----acctggtagattttttaaagaactgactggttggacgagaataaagatagagtc
ccattatacatgtcaatatcaataccgacaaaaatgaaatttatagtaagaggaaaatcc
gtcgacttttaaaatcgtgagggttcaagtccctctatccccaataaaaggttcggtcta
ctccctacc----------tatttttctaac-tttttatttttagcggttccaca-ttag
ttatgtttctcagccattcggctctttcacaaatggaccgg--attgcaggagaaaag-t
ttctctcttatcacaagtc-----ttttgatctagatata---------------caata
tataaatcaacatccatgagaaaggaatacctatttgaatcattcacagttaaca-----
------------tcaatttttttagttaaactagttaaactta-------------caaa
gttttcttttttgaagatcc-aagccaagaccaa------taaattacagggtttg----
-----tt--------ttaatgctatgcttagtcaatttaattg-actgacatatacccaa
caagccttcga--aatagtgt----------------ggggatggtgcatcg-----gga
aaagtcgggatagctcagttggtagagcagaggactgaaaatcctcgtgtcaccagttca
aatctggttcctggcatgtggctaata-----taataacggatactagtatattatcatg
gat-----tcagtatac-----atattcgattcgttcctagtctaaatcctgatacatgc
ttagaatttgtgtat---------gattattt-ttggtgtctagagataa---tatgccc
cagattgtttcgttagttggggcgagtaagaataaagagcatat-c--------------
-atatatctag-ttaaa-taaataga-----------ttagggttcgtcttcttt-----
-------tttgtttgttcatgtggtaccgcctctcgtt-aaaaaagaatgt-------ta
atatctatg----------------------atgaag-ttttttagttggtttaaaatg-
----aaaaagtctatggggttagaacccaccccgtgggaatagacaagattcatttcaga
t------caaagtaaacaaa---------aaagtaatccaa---------------tcct
ttcttttttcatttcatatttct---------------tca-gtgaccctctcgagccca
tataagcgacgtgcgcggtacaaagttcatgttgccgaactcttttttgtttggttcatt
tttttt-gtccggcccattcgaaaaaaaa------atatat-----------atatatga
aaaa---ttggggaatatcaacgaagcccct------tttttat----------------
--tttttttt-gacatccataatacga--atgagagtccaataactctgtttgatataga
acagaaacataatgtaaaaa--aaattcctttaatatctgaaatcttaaatcatataaat
gaagattcatttatt--caattattcaatgagcatcttgaatttcatagaaattgggggc
aatataatccttacgtaaaggccaccctatccaactttcaggcatcaaaattcgtttcag
gcgtggatgattatcataagagattcccaacatatcataagattcccgttcttgaaaatc
cgcacttttccaaatccagaaaacagatggaattctaggattcctccttggggcaaatac
ttttatgcatacctcttctggttgatccacaccatactgtattctcgtaagatgatacac
actagctaacagtccgcccggtgctacatcatacgcacactgagaacgtagataattgta
accatatacatataaaatgacagcaatggagtgccaatcctcaggctttatttgtaaagt
ttctattccttggtaatcgaagcccaaagatctatgaactagcttacgcttcactagcca
agcagacaaacgaccctgcatttttttgatctct-cccggattttttttgtataaattaa
ggtaagtataaattaag-------------------------tattttacatttacgatg
aattttttgaaaattgaggtgccgc-----tagctattttgaag-aaaatgtcccgagca
tcct---------------------gtctaattcattaatttgtgggaagataccgcaat
tttgtattttaaaaatgtttcattttcataaggtatctctgaaatagatggcgattgata
gagcaatccttgattgtaatttccagtatgagtactacggccaatacgaaacttgtgatt
gatagtaaaacatcgag------tctcctgttgagacccaaccctatcttcatagatttc
tcgagatacctttttacgaagttttgttatagcatctataactgcctctggtttcggagg
acaacccggcaaataaacatcgacaggaattagcttatcgactccccgaacagtactata
agaatcggtactgaacatccctcctgtaatagtacaggctcccatagcaatgacatattt
tggttcgggcatttgctcatataatctcactaaagaaggagccattttcatcgttactgt
gcccgctgttaaaatgaggtccgcttgcctaggactcgaccttggtaccagtccataacg
atcaaagtcgaatcgcgagcctattaatgaagcaaattcaatgaagcaacaactggtacc
atagagaagcggccataaactggagagtcttgaccaattcgaaagatcgtttgatgtagt
tgaaataactgaatttggggttgttcgatcaagtaacggaaactcaatggaattcataat
tgtctcaatttaatttttttat-----------tgtattgtctgaatattcaggagctaa
gaccattccaatgctccttttcgccatgcataaactagaccaacaattaggataagcacg
aaaattaaagcttctacaaatacagatacacccaatacatcgaaactcattgcccatgga
taaagaaaaactgtttcaacatcaaaaacaacaaaaacgagtgcaaacatataataacgg
attcggaattgtaaccaagcatcgcccataggttctatacccgattcataactagaaagt
ttctccggcccttcattaattggggccaaaactccggaaattagaaatgctaaaatagga
ataacacttgatattattagaaatgcccagaaaatatcatattcgtgaagcagaaacata
gatgcactcctatgaatgtggaaaattt-----accagattagcagattcgaattgtaat
tgtgaagtcatccataattcttttttta-----gttgaaaaaggaaaaggattgagtcga
aataccaatttattttgattgaacttgaa---ccacccagtttttttgtttcct-tggac
cgtgtctagtttcaataagattcgccgaatagaaaga-atagaaaatggcac--------
----------ttatttctttctattttcttttttattctatttcgatatggtatagacca
ca-tatc------------atac-----tcgtatacaaa-aaaaatctcgctttcgccgg
gct-cgggttctctctaaag-----------------------aaaaggcataaaaattt
ttatttgatatatgttgggtat-tcttctaatta------gaatattccaatttcgattt
ctaa----------------------------------------ttctcgattatattta
tatatattat-aattttatttaatttatttgtattctaat-----------------aaa
taaaagaataatttgaa---tttttcattctagaattccac-tttttatccaatttatta
atttctta----------taaattcgatt---------ctatttcgaatcttt------t
tttctatatcttattcttttttattt-------------------aatttaataagaat-
----caaaaaataaatacaaggtgtcattatttataatta---aataattaagatccggg
ttcaaatattatttcttctattgatgatttg-----------------------------
-------------------------------------attgatttgatatg---------
----------------------------gaaaccgagtgcattg------------gcct
atttctttatttgatt--atctcttcctgtac-----gagacttactagattggattcaa
tgcgtt-------------gaattg-------------------------gggcacataa
ca---------aacaatacgtgggt------ttctgtgcccacg----------------
----------------------------------ggatttaggatcaaatcaattaattc
t--ctctgaaacaatgagc-----tggggttgttcttccgc-aaaaaa--------gtgg
ataagtcgggg-----tattcctaacttgtctgagttcaaatggat--------------
-----------ttc-----taatcgtcttggataaagtcaagacagcatcagtata----
-atagaattcgaattttgaatgatgagcagttggg-----tttgagtctat---------
------------------------------------------------------------
----------------------tagacgagctcattt-----tatgatttttactt----
ccaaaatggacgtacttttctttggtatacccacttttctttggtatacccaaagaaaag
tagtattactaa-----ctctttgatcatgggtaggaaaacaga----aaatttgtgtat
gt---------atggtatgtaattcacccgcgaaaattaa----tgaat-------ttaa
agtaaag-aaaagaataggttggtttattttctttatcctgtcttaaa-------ttgga
aaaatgccggtcaatcgaacc---------------------------------------
--------------------------------------------------------aaaa
taaaccggccagctataaacaataatga-------ggaaat-aaaaaactatactaaaaa
t-----------------------------------------tttaaattaacatt----
--------------------aaaaattagggctatacggactcgaaccgtagaccttctc
ggtaaaacagatcaaacttattattatcgaaatgattcgaactgtttcaaagacccaaca
tgcactt--ttttgcattgggctctttcctcaactgatataaatatcagcgagtccgcca
tcctttttcttaacag------aaagataatgggatggctccgcgtgctctgattcgttc
tttttatt------cagtagcaataccaaagtgtttc-aaaaaagagttatcttgacgta
ggtctgcctttggcctagatcaacctaagtt--atggagtctctcccgccctgcccaaag
cgtcaaacaaatatgaaacttcatacaccttaaagttcataggacgaaaagaga----tt
tttttgaggtccttatactcattaagcctagcattgaatggac-tgggtattcaccttat
caattatcaaatcaatgatgggttctat-----ttggcacctaatttggaacctcaattg
gaccaatcaactatttgtcaggctattgttctcttgttcccttgaatcc------atgga
gtaagacatttattttt--actaagataaattctgttgattacatgatggactcttctg-
aaaaagcattggcgcgcgtgtaaacgagttgctctacc-aactgagctatagccctt---
------gtgtttgtgataaatattttatcatgtatctaatttcttgtc------------
aaggtgaatattgcatgatcctgcatgatagctctctgatgtgtttcctgccaaag-ggg
ggtattgcttagaagtaagattccatctataatctatagatgcgacgggttccttttgtt
tctttttatgatgataaataacctacttaacccagtggttagagtattgctttcatacgg
caggagtcattggttcaaatccaatagtaggtagaacttattagataccgcagtcaat--
------ggtatctaataagtatttctacccaccctcttttttg-----------------
----------------------------------------attatttttgtatcttttcg
-------acaccccactacttaattttga-------------------------------
--------atttgaatttctttcata----------------------------------
----------------------------------------------------------tt
tttttttattcggacggacca---------acaactagttattaaattgcattaatagcc
tctacccgcgtcctagctcgtctgagggctaaatttgcctcaattgtttgtcttttgcct
tccgcgctactcaaattagcttgagctatttcaagagtttgctgagcttcttgtggatca
atgtcactgcccctctctgcatcatttactaaaatggttatttcattattacctattcta
gcgaaaccgcccatcagagctacggttaaccattggtcgttaagacgtattctcaaaatg
cctatatctacagccgtggcaataggtgcgtgatttggtaatacaccaatttgaccacta
ttagtcgataaaataatttctttcacttctgaatcccaaacaattcgattaggagtcagt
acacatagatttaaggtcatttcttcaatttgctctcctcatctaagttcatagccttcg
cggtagcttcgtcgatattacctaccaaataaaaggcctgttccggaagaccatctaatt
ctccggaaaggattagttgaaaacccctaattgtttctgttagaccaacatatttacccg
gagaaccggtaaaaacttctgctacgaagaagggttgtgataagaaacgctcaatttttc
gtgctcttgctacggttaaacgatcctcttcggacaattcgtccaacccaaggatagcta
taatgtcctgaagttctttgtaacgttgtgaagtttgcttaactctttgcgcagtttcat
aatgttcctcaccaacaattcgaggttgaagcatagttgacgttgaatctaaaggatcca
ctgctggatagatacctttggcagccagtcctcttgatagtacggtagtagcatctaaat
gcgcgaatgttgtggcaggggcagggtcggtcaaatcgtccgcgggtacataaactgctt
gaatagaagttatggatccctctttggtagaagtaattctttcttgcaaagaacccattt
ctgtactaagagtaggttgataacctacagcggaaggcattcttcctaataaagcggata
cttcggatcctgcttggacgaaacggaaaatattatcgataaatagaagtacgtcttgtt
cattaacatcccggaaatattccgccatggttagggcagtcaaaccaactctcatacgag
ctcccggcggttcattcatctgaccatagactagagctacttttgattccgcaatatttt
cttcattaatcaccccggattctttcatttccatgtaaagatcatttccttcacgagtgc
gttcgcccacccctccaaatacggatacacctccatgagctttggcaatgttgttgatca
attccataatgagtacggttttccccactccagcccccccgaatagcccgatttttcctc
cacgacgataaggagctaaaagatccactaccttaatccccgtttcaaaaatagataatt
tagtatctaactgtataaaggcaggcgcggatctatgaataggggatgttgtgcgagtat
ctacaggacccaaattatcaacaggttctccaagaacgttgaaaattcgtccgagagtcg
ctccaccaaccggaacacttagaggagctcccgtgtcaatcacttccattcctctcatca
gaccatctgtagcactcatagctacagctctaacccgattatttcctaataattgctgta
cctcgcaagttacattaatttgctggccaacagtatcttgacctttaactaccaaagcgt
tgtaaatattaggcatcttgcccggtggaaaggatacatccagtaccggaccaatgattt
gagctatacgtccctggtttttttcttcaagcgcggaaaccccaggaccagaagtagtag
gattgattctcatcataat---------caaaaagtattatatgttatggttatgtcgaa
atttgttttgcaaac----------------------aaaaaaatgtccgataacacgta
gatcggttaattcaataaga------taatgggagttagtacgaaatttcgttggtaccg
tct--aactgaatccaattcaattgtttactcattgaatgagtgtattttcaaacacaac
caaactcttttcaaaatatcaaatca--------agtagatgaataagaattagaagga-
----agtgttttatttctct-----------------------attattatagacaaccc
catccatattat-ctatggaattcgaacctgaactctatttat-gattcatcatt-----
-tttaggacatcggccattttttcttattttatcatatccatt------------tacac
ttcttctttgtta---------------tatagttatactttttt---------------
--tgcggattttcacatcgaggatttccatatacaactacaacatatatcattgtcaaga
gtgaattttttattcgtt---cgatattta-----cttaatcttaatttatattcttttt
t---acaaagtaagcgattctaaaattgc-aaaaaaagg------gattgggttgcgcca
tacatataaaatagtatacaataatgaatgatggatttggt----------------aca
tggtgtaataacgaaccattctaa------ttaattgataagatttgttgataattttgt
gaaagatt------cctgtgaaaggtttcattaaagcctaatccacgtcgagtagacctt
gtccttgtgagaattcttaattcatgagttgtagggagggacttatgtcaccacaaacag
agactaaagcaagtgttggcttcaaagcaggtgttaaagagtacaaattgaattattata
ctcctgaatatacacccaaagatacggataccttggcggcattccgagtaactcctcaac
cgggagttccacctgaagaagcgggggctgctgtagctgccgaatcttctacaggtacat
ggacaactgtgtggaccgatggacttaccagccttgatcgttacaaaggacgatgctacc
acattgagcccgttgctggagaagaaaatcaatatatttgttatgtagcctatcctttag
atctttttgaggaaggttctgttactaacatgtttacttctattgtgggtaatgtatttg
gtttcaaagcgttacgcgctctgcgtctggaagatctgcgaattcctattgcttatgtta
aaactttccaaggaccgcctcacggcatccaagttgagagagataaattgaacaagtacg
gtcgtcctctattgggatgtactattaaaccaaaattaggattatctgctaagaactacg
gtagggcggtttatgaatgtctccgcgggggacttgattttaccaaggatgatgagaacg
tgaactcccaaccctttatgcgttggagagaccgtttccttttttgtgctgaagcacttt
ttaaagcacagtccgaaacaggtgaaatcaaaggacattacttgaatgctaccgcgggta
catgcgaagaaatgatgaaaagggctgtatttgccagagaattgggagtacccatcgtaa
tgcatgactacttaacggggggattcaccgcaaatactagcttggctcattattgccgcg
ataatggtctacttcttcacattcaccgcgcaatgcacgcagttattgatagacaaaaga
atcatggtatccatttccgtgtactagctaaagcgttacgtatgtcgggtggagatcata
ttcactccggtaccgtagtaggtaaactggaaggggaaagagagatcaccttgggttttg
ttgatttactacgtgatgattttattgaaaaagaccgaagtcgtggtatttacttcactc
aagattgggtctctctaccaggtgttctgcccgttgcttcagggggtattcacgtttggc
atatgcctgctctgaccgagatctttggggatgattccgtactacagttcggtggaggaa
ctttaggacacccttgggggaatgcaccgggtgctgtagcgaatcgagtagccctagaag
cttgtgtacaagctcgtaatgagggacgtgatcttgctcgtgaaggtaatgaaattatcc
gtgaggcttgtaaatggagccttgaactagccgctgcttgtgaggtatggaaggagatca
aatttgaatttgaagcaatgg-------------------atactttgtaatccagta--
----attactgttcgttccctt-aattgaattgcaattaaactcggcccaatcttttact
a------aaaggattgagccgaaccga---------atcaaagaatgaggcccatagttc
ctcta-tttttcata------------------------ataga-gatatagacttgatc
tagat-ataaaagatc----ttaaa-tagaagataagatattaagaagaaacgaaacaat
gaaaatgcgtcttttt-ttgttgtatccataattaaatcctatggatc-------gtggg
attggtagattttttt------atatttatatccaacaat------agttatggatcaag
ccaaggagcgcaccgccctctacccaccccgta-tattgtccttttcgttccgtgttac-
atgcactcgaaacttttttcttttt-----ttattgtacgaaattttatgaatatgaaaa
tagatgaaattcttaac-tta------------gtaagaaagaaaaagtttttatttttt
cgatgaga-----aattgtacacgacatgggagaaacctctcttt-------atatttag
aa----------ttggagaaggggtgccatcatctatagttaagcgataccctcgt----
-----ttgcacaatcgaatcatttctttcaatactt-actcgttattagttaatgatcct
agtggttggatctatatgcttgcttattccgagaggaaatattcaaatgattattcaccg
aatgactattcgta------------tattgtattttcattcaaata-gtgggcagtaaa
gctctatg------gaaaaatggcggttcaattcgatgttgtctaagggggagttagagc
accagtgtggtctaagtaaatcactaaaaggtacgggttccattgggaataccaatgggg
gtgaagaccttgctataaataatatgattcgcggttgggttgatagtgataactccagt-
-----aatattgatcatttagtaggtgttagcaacattcggagtttgatctctgatgaca
cttttttagtgagggatagtaatggtaaaaactattcaatatattttgatattgaaaatc
agatttttgagattgaaattgaaggcgatcgttcttttctgagtgaattggaaagttttg
tttctagttacctaaatttaaattatagctatcccaatgatggatctaagagtgacaatc
actactatgatcgttccatgtatgatactcaatatagttggaataattacattactagtt
gcattgagaattatcttcgttctgaaatacatattgatagttacatttcaagcagtagtg
acaattacagtaagagttacatttatagttatgtttgtagtgaaggtggt----------
-----------------ggaaatagcactgacagcgagagtttcagtata----------
------------------------------------------------------------
------------------------------------------------------------
------------------------------------------------------------
-----------------------------------------------caaactagcgcaa
atggaagtgctttagatatgataggaaaatataatgatctcgatataagtccaaaataca
gtcatttgtgggttcaatgcgaaaattgttatggattaaattataagaaattttttcgat
taaaacttaatatttgtgaacaatgtggatatcatttgaaaatgagtagttcagaaagaa
tcgaaattttgattgatccaggcacttgggatgctatggatgaggatatggtttccgtgg
atcccattgaatttcattcagaggaggaaccttataaagatcgtattgattcttatcaaa
aaaagacagggttaactgaggctgttcaaacaggaataggtcaattaaacggtatttcca
tagcaattgggattatggattttcagtttatgggaggcagtatgggatccgtagtaggcg
agaaaataacgcgtttgatcgaatatgctacaaatggatctctacctcttattatagtgt
gtgcttccgggggagcgcgcatgcaagaagggagcttgagcttgatgcaaatggcgaaaa
tatcttcagcttcatatgattatcaatcaaataaaaaattattctacgtatcaatcctta
catctcctacaactggtggagtaaccgccagttttggtatgttaggagatattattattg
ccgaacctaatgcctacattgcatttgcgggtaaaagagtaattgaacaaacattgaata
agacagtacctgatgggtcacaagaagctgagtacttattccaaaagggcttatttgacc
taattgtaccgcgtaatcttttaaaaggtgttctgagtgagttatttcaacttcacggtt
tctttccattaaaagaaaatttcatcaagtagatcattttattc----------------
--------------tatat----atagaataatcaaaatg--------------------
---tgaagttttacttgaggtcataacatctaattggataatggatttgaagttgttact
aat------------cttatttcctccag------atccctt---tttccaacactta-a
cctatata----------accaacacttaacctatataattagtaatcgggagaactcta
tcaacagaataggataaaaacgtaaattcttaccctaaattattctttttat--------
------------------------------------tatt-tattttataatataataaa
aattataaataaaatgaatgctcttacata-----tttattat-ttataaat--------
--attgaaaag-----aatgcaaaataaaatg---------aaaatcaaa--taaaat-a
taga-ataggaatcttgcatttcttttat-------atattact------tgataatttc
cattttttaattttaataggaatct-------ctgtcagatcggat--------------
----------------------------tctttcg---------------aaccctttga
taacttacttgtaataaactttt-------ttattgttttattcgaagtata--------
-------------------aaagaacaat----------------------aagaaattt
at-----------atacttt---------------------aaaaa-ggtaaat--aggt
acactta----------tttagttctacatttcttgtacctatacctatt-----attat
gataatagat-------atacttatcataagatatctttataacaggtacaaatagtaaa
tcgaggtatc----cattctatgacaactttcaactttccctccttttttgtgcctttag
taggtctagtatttccggcaattgcaatggcttctctatctcttcatgttcaaaaaaaca
aaattgtcta----------ggccc--aatctcatccatc---ttttttttcaatactcg
ggcttggattatactcagactacag-------atatctatttatttagtggacatagtct
acaacatgtgtattcttcccaatacaaata-----------aaagacctgttatacacgt
agaaacatcatgacatgata-----tacggataaat----agattctatctattcttaaa
taagacggcagatatttga-----aatggaaagtacaaataaaa-----aaaaatatata
tgtagtagatatt-----caggatc-----atatgaatgggatat-ttttt---------
-tgtctaactgattcgatgaattactcctaatggttcatatcataata---------aga
gtgctagttgatgagagttacttcgggaac--------aaaaaaataaagtcaaattcat
ttgggttattatctcaatttcaataaaatgaaacaactggatcgagtatgaactggcgat
cagaacgtatatggatagaacttataacagggtctcgaaaagctagtaatttcttttggg
cctgtatcctttttttaggttcaacgggattcttattagttggaacttctagttaccttg
gcaggaatttgatatctttatttccttctcagcaaatcctttttttcccacaagggatcg
tgatgtctttttatggaattgcaggtctgtttattagctcctatttgtggtgcacaattt
cgtggaatgtaggtagtggttatgatagattcgatagaaaaaagggaatagtgtgtattt
ttcgttggggatttcctggaagaaatcgtcgcatcttccttcgattccttatgagagata
ttcagtcgattagaatagaggttaaagaaggtatttatcctcggcgtgtactttatatgg
aaatcagaggccagggtgctgttcctttaacccgtactgatcagaatttgactccacgag
aaattgaacaaaaggctgcagaattggcctattttttgcgcgtgcccattgaagtatttt
gaaatgaattgatccaag------------------------------------------
------------------------------------------------------------
-------------------------gggggggttcttttactttgaaatctg--------
----------------------------------------aaaaaaaaaaag--------
------------------------------------------------------------
------------------------------------------------------------
------------------------------------------------------------
--------------------------gg--------------------------------
--------------------------------------------------gggggtgggg
gaagtggatcattcaggcatttattgaaaggatgtaattgcttcgaatgaagaaataata
aaaa-----ttttttttttccagatccaaggact----------aaccaatcaattaaat
aagggggaattggtctatggattcaataccgtgttatataattcg-----------tgtt
tcatggaaatatgacagattggatagagtcgaggaatgaagtggtttcgttaaaaattca
cag------attaaaaatgcaaaaaaaaaaagcattaaacccccttctatatcttacatc
tatagtctttttgtcctggtcgatttctttctcatttaaaaaaagtatggaatctttggt
tactcattggtggaatgcagggcaatccgaagtttttttgaatgatattcaagaaaaaag
cgccctagaaaaattcatagaattagaagaactcttccttttggatgaaatgataaagga
gtccccggatacacatatacaaaaacttcgcataggaatacacaaagaaacgatacagtt
ggtcaaaatgtacaacgagggtcatatccataccattttaaacttttcgacaaatataat
aagtttcgctattctaagcggtttttctattttgggtaatgaacaacttgttattttaaa
ttcttgggttcgggaatttatatataacttaagcgatacaataaaagctttttgtattct
tttattaactgatttatgtattggattccactcgcctcatggttgggaactaatgattgg
ttctgtctacaaggattttggattttctcataataatcaaataatatcgggtcttgtttc
cacctttccagtcattctagatacaattttaaaatatttaatcttccgttatttaaatcg
tgtatctccgtcacttgtagtcatttatcattcaataaatgactaaaaaatgatctactg
aaatgaatcgaatcataatg----------------gtttttaagtatacttcgtac---
--ataagtacataaacaaacc-----attcaaaatcttactca--ttctttatgtttcta
cccatccaggaaatgactcctgga--------------ttacagtaaaatcgcagaatcg
tggatagggaactctacaagcaacctacccccatttattgtagaaattttc-gggatcaa
tgattggaccatgcaaaatagaaatatcttttcttggataaaggagcagatgactcgatc
cattttcgtatcgatcattatatttatatatgtaataactcagacatctatttcacatgc
atatcccatttttgcacaacagggttatgaaaatccccgagaagcaactgggcgtattgt
atgcgccaattgtcatttagctaataagcccgtggatattgaggttccacaagcgatact
tccggatactgtatttgaagcagttgttcgaattccttatgatatccaagtgaaacaagt
tctttcgaatggaaaaaaggggtccttgaatgtgggggccgttcttattttacctgaggg
attcgaattagccccccccaaccgtatttctccggaaatgaaagaaaagatgggcaatct
ttcttttcagagttatcgtcctactaaaaaaaatattcttgtgataggtcctgttcctgg
tcagaaatatagtgaaattacctttcctattttgtctccagatcctcttactaataaaga
cgtttattttttaaaatatcctatatacgtgggcggtaataggggaaggggtcagattta
tcctgatgggagtaagagtaacaatacagtctataatgctacagcatcgggtatagtaag
caaaattgtacgtaaagaaaagggggggtatgagataaccataggggatatatcggacgg
acgctcggtcattgatattatacctccgggcccagaacttcttgtttcagagggtgaatc
catcaagcttgatcaaccattaacgagcaatcccaatgtgggtggatttggtcaggggga
tgccgaaatagtacttcaagacccatcgcgcgtccaaggtctttttttcttcttggcatc
tgttattttggcacaaatctttttggttcttaaaaagaaacagtttgagaaggttcaatt
gtccgaaatgaatttctagagctacgtatttcatttcgtttcgaaaca----ttatttat
caaaatactaaacttcttgttgatcg-----atgc------aattaagtatactcaaa--
----------------aaacca-cctt-tgctt-----tgtttagactctatatatttta
ttt-------tatctatttaattaa-gctaaagctatttgaaattaaaattacttgtatt
ccgttgc------------taataata-----------tac--tagc----atgtagttt
gtgaataatactagaacttttagttgttttgatcccagtcc-----------------cc
gtttgaaatttta-----tgctgtgatt----ttctagaaaatttttgaacttttatg--
-----tattatggaatgattaaacgaaaagtctcat----------------taaattaa
atagtaagaactcaatcgcccccca-aaaagc-------------ggggggcgattgagt
tcttactatttaattttcttactatttaattaatgtccacaacaacggagttcatattat
tactacagggatgagcctaatccagaatatgaaccataaaagaaaacacctattaaaccg
atcacaagaataccagctacagtgcctataagccaaagaggaatccttccagtagtatcg
gccatttactccacttccctccagatttcatcgagtggtcgtgctagagacataaacagt
catggatagttatgagattaaatccttccgaatgggataagataatttattctttttcct
tctcttaattaaagaaataattggaaaataaaacagcaagtacaaaaatgagtaataacc
cccaataaagactggtacgattcaattcaacactttgttcgttcgggtttgattgtgtca
tagctctataattcggattaggtttatcgttggatgaactgcattgcggatattgacccc
aaaaaagaaacggtaggtacagctagtccgtgaacagccaaccatctcactgtaaaaatt
ggataggttcgatctatagtcattgggacctcctaaaaggatctactaaattcgtcgagt
tgcgccaaagaatcaaaacggcctgttattaatggaattccttgtcggttctctgtaaaa
tactcatttggccgaggacttccaaacacatcataagctaaccccgtactgacgaataac
caacccgcaatgaatagggaaggtatagtaatgctatgaatgacccagtatcgaatactg
gtgataatatcagcaaaagaacgttctcccgtgcttccagacatgctgagctccacatat
tcttgtacagtcaaaga-ggggatcgatcccgtgaaagatgggatcagtaaattaaaacc
caccgacccttcatctttgtgagatcgtcaatagtgtaccgaaggcgtctttagagtata
ccgaatcagtatagctatccttcttctgacacagcaatgcaac-----ttcaatatgt--
----atc-----taa------------aagaagga------acaaaattcttttctttat
tccttaat--------ctatacagaaacacgtgccattcaat-----attgaattcctgt
agtat-tatagtatagaa-tttttttttt-------------tttagactata--aacta
acgatcgactaaag-catgagtctgac-----gggttggattccaataatttaga-----
aaagggattattatattccta-------taaattaattatactctattttatttttattt
tgcgtatcatatgcttttagaaaagcaaag-taggtttttgttcga----tttaatttca
at-----------ttttagtagtacaat------------aacacttaacactagtagat
agtatttcat-gaaaaaaatagaacaaac-----ttagatccatatttgatttgtaatga
aagca-----ctgttgcattagacattgtggcatcagaggcaaaggtt-----ac-----
-----tcaataaaggtt----tttttttagagctataatatcatccga------------
------------------------------------------------------------
-----tgcttttgttcttctcattcgatcta-----ttctgtggaattaatgaacccact
actaaatcgaatgaattaaagcaaagtaaaaagggg----------------tgttataa
ggcccttcgttccaaac-aaaaacaaaaaacggaatcgaaacaa-tgga-----aaaaga
aatgatcaaca-------------tagaatatataaatagat------------------
--------------aatttgaaaattatctatttttttattttat-----ggtgattcga
agagagtttaatttgaaa-----ataaagtgac-----acaattattttgatgat-tact
tt---------------------------attcactatttgctctatgaatccgtggagt
cggatcagaatagcaggattcctagatgtc---aaagatgatgaaccacc----tttttt
tacttctgtcactatatctttgtttgtgccgtctatataatgaatgatatgataaatg--
----aaatcaaaagcttt------cattggaact-aaatttgtaaattggtctttttctt
ctcttgtatttatcaaaaaaaagaaactta-ttaggtaaatgtttcataaacatatgtat
aaataaaatgtatcccatttagcttctttatgcctactataactagttatttcggttttc
tcctggcggctttaactataacttccgctttatttattggtctgagcaagatacggctta
tttgaacttgattgaattgttc-attcattcaatttaat--a-aaaaaataaaggttttt
tgcgggattcctggcagtccacagttccttcccatgtaattttga-----atttct----
--ggttattgagattcctggacgatttggatta------atatttagagatagatatta-
cccccctttatttatccaccctttcaaaaaaaaaaatggaaatgattgaagttttactat
ttggaatcgtgctaggcttaattcctattactttggctggattattcgtaactgcatatt
tacaatacagacgcggtgatcagttggacctttaattaagtaacatctcttttt------
------aaaa-------gccttagcctcttttttttg--attgacctcctgcggattaaa
ga-aaggaggagg-----tcaaattcgagttgctgctcgacttattaa---------agt
tattttattgtaattcgactcactc-----aagaagaacagaagcacgctctgtaggatt
tgaacctacgacatcgggttttggagacccacgttctaccgaactgaactaagagcgctt
tcttatcacaagataaaag------act------------gtatataaaggaa-ttt-tt
tgtaacccccccccacacaatatcttgaa-----tgca-tatagtatcata-----tgtg
attctgtatgtccaattttcattaatctc------aatttatccttcgttgctgcacacg
gg------agaagtaatagatagggatgacaggatttgaacctgtgacattttgtaccca
aaacaaacgcgctaccaagctgcgctacatccc-----tttcaattgacctacagtgtca
ttgtagagaatccccgtcttgttttccacatcgtcattttctcgattaataaac-----c
tcttgccatttct--------------tctttttcgtctcatataacatattctcatata
acacata---------------taata---------------------------------
-----------------------aaagaaatccaa-----ttaaattaattaacaataaa
tagata------------------------------------------------------
----------tatattaatat-----------------------tatatcggtaat----
--gttcaga----aagtaagtgggcgtc-ctttctgt------acaaaa-----ttgaaa
tctaccgggtcgt-------tcgatatatccattttagttagggattctgcggacaaata
caagcgatccttaat----gacacatg--------tatctgattatata----tgtatta
ctattacaaaaaaaggagtattttcaatgcgagatctaaaaacatatctctccgtggcac
ctgtgttaagcactctatggtttgggtctttagcaggtctattgattgagatcaatcgtt
tattcccagatgcgttgacattcccatttttttcattctagctaggtatgaat-------
-------------------aagattcgagaaacaagaaattttctgtgactaagccctt-
-------tttttctttc--tgtc------ttcgg------------ataaaaaagcgaga
aagaatcaaagaagattcatcggcaacgaaa------cccgggtttcgtcggaattaaat
taata-------ga-----------------------gataggggacagtggcagcata-
--------caagatatgtaaatgaaatgcaggt---atttagacc-taaactaatttaat
tgatat---ttagaaattcttgtattactta---ttattatttctctattgatattgacc
gcaatgaaaa----------tggaagatttaagaattgaat-----ttcgagtcagcaac
ttc-tttttttcttcttc----------gtttcggatc-aaaatg-----gaagagttga
gtgaatccaaaataaaaaggg----aggttcatggctaagggtaaagatgtaagaacaag
agttattttggaatgtaacagttgtgttcgaaacgatattaataagaaatcgcggggcat
ttccagatatattactcaaaagaatcggcacaatacgcctagtcgattggaattgagaaa
attttgtccctattgttacaagcatacgattcatggggagataaagaaataga----taa
aattgaacgcgtgtgta-----atccctacaaggaacaggaatcaattcgat-------a
at------ttaa-----taattacatacat----------------aataaata-----a
ac---------aaaaaaaccga--------------atcctatttgggtcggatcccaaa
tt---caattagaatattagaaataggattttaaagataaggaataaaccatggataaat
ccaagcgactttttcttaaatccaagcgatcttttcgtaggcgtttgcccccaattgggt
cgggggatcgaattgattatagaaacatgagtttaattagtcgatttattagtgaacaag
gaaaaatattatctagacgagtgaatagattgactttgaaacaacaacgattaattactg
ttgctataaaacaagctcgtattttatctttgttaccttttcttaataatgagaaacaat
ttgagagaactgagtcaactcctagaaccacgggtcctcgaactagaaataaata-----
---------------------gaataaaaaatcaatcaatctgag-------ttgggttt
cagattagaattttgattcaattgcaattgaggaat--tttt-----------aaaatta
gaa--------aatgaaaattcgattgtcgcgtcgtaagaaaaaaatgagtaagaaaaat
aaacgtttcttctttttttttttttagtgttcattc--ttta------------------
--------------------aaaaactatatta---------------atttgaattaat
tacatttattatataaa-tttctaccctatcttcccggagctcatt---ctccggg---g
ctccatttaaatcagta---tggtgtattccttctaataa-----tatccttt-------
-------cttaagaatcttgttggaaatcatgtaaagacaattcgtatttgatattgcta
tttgtgcaagtattttacgattaagaagcgattgcctcttgtacagatcatgtattgatt
tactataactataggatacccctgtcttacgaattgctgcatttatccgagtgatccaca
aacggcgaaaatttctcttttgcctgcccctatcccgatgagcagaaaccaaggctctca
ttttctgttgaatagtacttcgagtaagtcttgaatgagtccctcgaaaggttgatgcaa
ataaacgaatttttgttctacgtctccgagctacataccctcgtctaattctggtcattg
aatcaaatgaaactttgatgaataactaattgatttt-t-tctttcagtcattctttt-c
ccctttcctggtctattaataacaaaacggattcttccaatgtat--aaaaaaaattcca
atggcttttgctactatgaccttcccgaccacga---ttttttccaggtatttaacctcg
-----aaataaaaaaatcc----attttattttattgatactaaatagcaacaaataaaa
ataaattaaatattatattaaatatagtcaattgtgaattaagttgaattgaatatagta
-tacagtatc------aataaaaaataaaggtaaatagataaata---------------
gtgggttccgtcgtttctatggttgcttcttaaacggtgaggtcctctctatacaccgga
gccccttccctca-gtaatcaatgttaaatgttattagtaacttgtacagttcacattct
ttgactctacccatgaattatctagtaataggtcttttcacaatgagatctacccataca
gtaacggtatttaattacaaaggttggctaggtaactgaccctgttagtccgttattgca
agagtgggagcctaa-ttcttttgc--------ttcttaaatacggttt-cccccgctta
atgaataaccatttgctaccaatggggaattgcttctcatctccaatggaggtgattgga
tttgcaccaatagaaaccataaatttaatacataatggcacaacgaaggttttagatatt
t-----------atg--------------gaattcttccagaatattcattcgtgctggt
catggatactgg-aaaatttgttctttaa----tttagttccag-----ctcatgatctg
aacgagtcgcacatacaccctagtacatgttcctcgacgctgaggacatccccgaagagc
gggggattttgttacattttttattggctgtcttgtgtttctaataagttgtttaatagt
tggcatgctaaatc-----atatataaaatgggctggtttagatcaatcctaaccagaca
atcctaaccagattattctgattctgaattattt---ttatactttttaccttaccctat
------------------------------------------------------------
------------------------------------------------------------
-------------atttacccc--------------------------------------
------------------------------------------------------------
----------------------------------------------------ggtaagaa
aataaaattttaaattta------------------------------------------
-------------------------------ggttcatctgaatccaag-----------
ttatggttcaaaaagg----aatc------------------------------------
------acgtatttacgtgaaatccccggtgttttca------------------accgc
tacaagatcaacaattccatgagcttgggcttctgttgctgacataaaaacatccctttc
catatcttcggatacaacccacaatgggttgcccgttctttgtacataaacccttgtgag
ggtttcgcggagtttcagaagttcttccgcttctaggacaaattctcctgtttgtgcctc
ataaaaagaactagcaggttggtggatcattaccctgatgatataacataattaatggtt
ccttg-----atctcatacgatcggacaaagaaa----------agagataaagaatacc
aagaataaaattct----------------------------------------------
------ta-tatataattgaacaaccgtacaggcatttttg-tgcattgcatacggctcc
acagtggactttactttt-----cctttccgtcgagcaaaaaaa-gaaattggatacatt
----ccaaatcattaagtgacccatttaccacccttcttttcgggggagtt--aaaaaat
actatgatggttccgttgctttctatattta---------tcatttatctcgtatgtgat
tcagcaatcccaaagtttctttttaatccgatcaaatca---aagtaagtaaaaaaaaag
a-------t-cttttttttttcattttagtactctttcataacataaatat----tcgaa
agatactcatggtgtgaaaacaaaaaagtttgtgacgctgaaatgacccccggatagata
agataaaatcagaa-taccctt-tagtcagtctcatatt------------actcgcccg
atacataatttcatgttatgaaaaaaca------aaaagagtttgttcatatcgaactcg
aagtgccatgctattattactga-----atattattattttattcattcatttaatatta
catatcgcgaaggcatagtc-----ttcttttttctctca--------------------
------------------------------------------------aaaaaacgcatt
ggcgccaagcgtgagggaatgctatacgtttggtaatttctcctccgaccaggatgaaag
atcccattgaagcggctaatcccatgcatattgtatgtacatctggtggcacaaattgca
tagtatcataaattgctactccgggtattacccacccgccgggcgagtttataaacaaaa
aaagatcccgggtttcatcctctatactgagatataccatcagaccgataagttggtttg
agatctcgctatcaaccccttggcctaaaaaaagtaatctttctcgatgaagtcggttga
ttaggacaaaaatttatccct--tatgaaccgtacacgcaccttttgatgcatacggttc
--------aaa-aaaat-------tgtg----aaaaaagaatcaatgtgttgattccagc
ccaccttcc------------ttttttatagtagga------------------------
---------------------------------------------------cttttctac
ctcctaatgtaataagggggctttttcgtcta-tttt------ttttgagaaag-ttttt
ttctttttttgctcgcctctccgt------------aaaaaagaaaagaatccactaaac
ttattgaattaacctc-----tcattgatgtat--tgtttcatcgaaatctaatccaaat
tacgatgtaattttcttgttcctgaatgggcctcctc--------aattattttaggttt
atgttctactccgggt--------------aaagatccgcccgacttcaatttgtacata
taggacaaatgatcccaataccgc--tcttttggtacgac-tttttttt-tcaacgcatt
tcgtgcctttcttacga-------------caaatattcgatggagtcatagtaatcaat
attgttttattgattggc----agtttagtttgag--------atcgcctatatgttata
aagtaatcgtttaggatacaagtggtaatcatatctcgatt-----------accaactg
ggtgttttctgaacggagcctggatacttcattttattggattggtccaaccaagccaac
cataaatttggataatgaataatattaatattgatcttgaccccccc------aaaaagg
atctaattgtacttcacgctccaaattattga-attggtggttcaagcaa-tttttttgg
gcgaaacagagggtatctcgatcgggggagagaacgggaaaattccatatgacccaatat
gtctgacaagtcgcactatacgtcaacccaaactgcatcttcctctccgggactccgaaa
aggtacttttggaacaccaataggcatcaactgaaagaaaggggagttaagtactatatt
ttactttgatgtggaaacgtaatgtcgtattttatcctt-----agattagaaa----gt
ttctagagtaagacgaaaggaa-----------t-aaagggaaa-tttt-----acgaat
gggtcgagctgtt----cgaatgatgaccaagtatctacgcattcgctcatag-aaaatg
ggaccaatccccccattgcgtattggtacttatcggg-----tatagaatagatctgctt
atctttgttcctacgaacggaattgttccattattaccaat----gaaatggaatt----
-aaaaaaa-acgaacccttgctccgaaataatccattgaaagggagaggtccatagcata
gtct----tttccaatgcgataaagttaca-------tagtgtatatttttctttgat--
-------aaagaggtatttccatgggtttgccttggtatcgtgttcataccgtcgtattg
aatgatcccggtcggttgcttgctgtgcatataatgcatacagctctcgtttctggttgg
gccggttcaatggctctctacgaattagccgtttttgatccctctgaccccgttcttgat
ccaatgtggagacaaggtatgttcgttatacccttcatgactcggttaggaataaccaac
tcatggggtggttggagtattacaggagggactataacgaatccgggtatttggagttac
gaaggtgtggccggggcacatattgtgttttctggtttgtgcttcttggcagctatctgg
cattgggtatattgggatctcgaaatattctctgatgaacgtacagggaaaccctcttta
gatttgcccaagatctttggaattcatttatttctctcaggattagcttgctttggattt
ggtgcatttcatgtaacaggcttgtatggtcctggaatatgggtgtccgatccttatgga
ctaaccggaaaagtacaatctgtaaatcctgcgtggggggtggagggttttgatcctttt
gttccgggaggaatagcctcccatcatattgcagcgggtacgttgggcatattagcaggc
ctattccatcttagtgtccgcccgccccaacgtctttacaaaggattacggatgggtaat
attgaaactgtactttccagtagtattgctgctgtcttttttgcagcttttgttgttgct
ggaactatgtggtacggctctgcaactactccgatcgaattatttggtcccactcgttat
caatgggatcaaggatatttccaacaagaaatatatcgaagggttggtgccggactagcc
gaaaatcagagtttatcagaagtttggtctaaaattcccgaaaaattagctttttatgat
tacattggaaataacccagcaaaagggggattatttagagcgggctcgatggacaacggg
gatggaatcgctgttggatggttaggacatcccatctttagagataaagaggggcgcgag
ctgtttgtacgtcgtatgcctactttttttgaaacatttccagtagttttggtagatgga
gatggaattgtaagagccgatgttccttttagaagggcagaatctaagtatagtgtcgaa
caggtaggagtaactgttgagttctatggtggcgaactcgatggagtcagttatagcgac
cccgctactgtgaaaaagtatgctagacgtgctcaattgggtgaaatttttgaattagat
cgtgctactttgaaatctgatggtgtttttcgtagcagcccgaggggttggttcactttt
ggacacgcttcgttcgctttactcttctttttcggacatatttggcatggtgctagaacc
ttattcagagatgtttttgctggtattgacccagatttggattctcaagtggaatttgga
gcattccaaaaacttggagatccaactacaaagagacaagcagtctgatacaccattgct
c-----ttgtatctttcgcct------------------cttttgtga------tttaac
tttg-------accttagagtaccaaagaaatctt----gatttgaatcgccgacctttt
tttgattcttgtcctttcttaacttaattggggagatgttcccaaatgaacaggtgtgga
agctataattgtaaaccacgatcgaatttatggaagcattggtttatacattcctcttag
tctcgactctaggaattatttttttcgctatattttttcgagagccgcctaaggttccga
ctaaa------aaatga-ttttcattatc-----------------------ttacatta
t----------------ctaaattgaagtaaagtaatgagcctaccatat------tggt
aggctcattactttacttcaactagtctccgtgttcctcgaatggatctcttagttgttg
agagggttgcccaaaagcggtatataaggcgtacccggtaaaactaacaagtaaaccaga
tataaagatggcgactagggttgctgtttccattattataaaatttcaagaccacaatgg
atctatgataagatcgtttatttacaacagaatggtatacaaagtcaaccgatctcaact
aatgcaataggatttatggctacacaaaccgttgagggtagttctaaatctcgtccaaga
gga------actactgtagggaatttattgaaaccgttaaattcggaatatggaaaagtc
gctcctggttgggggactacccctttgatgggggttgcaatggcactatttgcagtattc
ttatccattattctcgagatttataattcatcggttttactggatggaatttcgatgaat
taggtctataaaaag----aaaaccaccaagtcattggattttcaatccaaaatgaatca
cttaagattctgatttctgggccattctggaagttcgatcgtggaattcctt-tgtttct
gtatttccggaatatgagtgtgtgacttgttataattgatcctatcgatagtacagagaa
tagatctgtcatcttgagagagatgggttctgctttgtcggatatttatttttgtatctg
gagcacataatacgt--aatataatagatc-----aagaaatatttgaactatgattcat
acctactat----tcagacctcgcgactggattcaaa------------------aat--
------------------------------------------------------------
--------------------------------------------aaattcaaagat----
-------------------------------tttttt-----gccccgcggtc-------
--tcgtttctccgaattt---ttagtccttttatcta-------------tttaattgaa
taagtgatgatcaaatggttcttactcagagaacttttgggcttagcttgggggctttat
tcaatcatcgtggttctagtatgaatctgaggttttgaacgattc-atagggtctcaaca
ag-agaatttctatcaataataaaaagtgcaaacaaaaaaaagaaaataactcaaacaaa
t-aaagaaaaataggga--aaagaagattcaagaggcctgtaactattaacataaagacg
-----aatgagctaacttgattttttagcattatcatcac-aaagaatagcttgcgggt-
------ttcccttcatatcttc-----agagaagagttaatct----------ggagact
cagaataataataagaaaagaaaaggaaaactttctattaaatattcgttgcaactcgt-
atttgggtgtttatgcttgagctgtacgagatgaaattctcatatacagttctcagaggg
ggagttctcttggtttacctatctcaataaagtatatgattggttcgaagagcgtctcga
gattcaggcgattgcagatgatataactagtaaatatgttcctcctcatgtcaacatatt
ttattgtctaggagggattacacttacttgttttttagtacaagtagccacagggtttgc
catgactttctactatcgtccgaccgttaccgaggcctttgcctcagttcaatacataat
gactgaagccaactttggttggttaattcgatcagttcatcgatggtcggcaagtatgat
ggttctaatgatgatcctgcacgtatttcgtgtgtatctcaccggtgggtttaaaaaacc
tcgcgaattaacttgggttacgggtgtggttctgggtgtattgaccgcatcttttggtgt
aaccggttattctttaccttgggaccaaatcggttattgggcagtcaaaattgtgacagg
tgtacctgacgcgattcctgtaataggatcacccttagtcgagttattacgcggaagtgc
tagtgtgggtcaatcaactttgactcgtttttatagtttacacacatttgtgttacccct
tcttactgctgtatttatgttaatgcacttcccaatgattcgtaagcaaggtatttctgg
tcctttatagaccttt----attatagaaaaggcatattctatatag-----------ta
tagatatttgtaatcaattat--attcaattttgggaaggaacaagca-------acagt
atttcattgctacaaatatggattattgaaaagaataagatatttgtttggatatttccc
ttcaactc------tgcaatattgtattatttgtttgatacgaatagttgaagcggattc
tccgaagagagtatggattatgggagtgtgtgacttgaactattgattggcccgcgcgga
-----tattttatccaccacattgaaatttacaaccaaatgtgtttctgttccaaccacc
acgtaagccccatac-agaggataggctggtttgcttcagcagagttttttctatgatca
gacctgag---------------cataaacttaaatcggctccgtaagatccagt-----
-aaaatacatcatgtggcatgatacagattctgtttta-gtattccacttacattta--c
tt-aatagtatggaaatgtattcatttccactgcatttat--tctgacctatcatactat
cggagtgaaacaaaggatctaaagaagaacagaggct-gacta--tattagtaacaagta
aatcctttgtatataagacggcttgagagat---tttggggggtaaacactaattgcaag
gcacgagacgacccaaaaagcacttgatcatgatcaattttgtaagcctacgtgggtatt
gagcatttacctgtaattgtaaaaacttaattttttgcaatggatagttccaaatccgta
aaatggaatc----------------------------ctgtaaatcttttctt------
------acatagagtcttatatttgttgatatgaatg--atatatcaaattta-tataga
tctatttgatttgattcttttgatttttgctcgagccggatgataaaaaattatcatgtc
cggttccttcgggggatggatctataaaaattcacctatcccaataacaaagaaacctga
cttaaatgatcctgtattaagagctaaattggcaaaggggatgggtcataattattatgg
cgaacccgcatggccaaatgatcttttatatatttttccagtagtaattctaggtactat
tgcatgtaatgtgggtttagcagttttagaaccgtcaatgattggtgaacccgcggatcc
atttgcaactcctttggaaatattacccgaatggtacttctttcccgtatttcaaatact
tcgtacagtacccaataagttattgggggttcttttaatggtttcagtaccggcaggatt
attaacagtaccctttttggagaatgttaataaattccaaaacccgtttcgtcgtccagt
agctacaaccgtctttttgattggtaccgcagtagccctttggttgggtattggagcaac
attacctattgataaatctttaactttaggtctttttcaaattcaaatt-----aattct
accgtgaaataaaataccacaatctatctctctaggaaatagatgtatctagggaagcga
atcttccctagatacatc----tatttattcaattt-----aattgaattctgga-ctat
tctgaat---------ataccaggattgcaatgaaga-------ttc-aaaaacaattcc
ac---------ctttcttt-tctt-----tataaataaa--------aaaacagatgaaa
tcattccaatggatttccaattaaa----------aacttattcttaggtaaatcaatt-
---------------acgacgaaatgc-----ttttgtataatgcctaatatctgtttta
catcttctatgcgaaaatgttccattttcataagatcttcttgactcttattcaagaggt
ctaataatgtatgtatattagcccttttaaggcaattataggtcctggaaggcaattctg
attgatcaataaaaatacatttcaattcgatttcttttttgttttttcttagtttatcca
atccatcatgaaaa---------gtaaaaaatgggaaagtaatcccatttttttgattgt
cctttaaaatttggtcttgttcttctgcctgttcttctgcatgtagaaaaggaataaata
aatcaattaaattgcgggaggcttcgtaaagtgcttctttaggagttaaacttccgttcg
tccatatttcgagaaaaagtatttcttgtttttcattcccattaccataagaatgaatac
tatgatttgcatttcgaacaggcataaatacagcatctataaaataacttccttcttgag
cgttatttggtgttttcatacggtatccacgattactctcgatttgtaatccaatacaaa
aatcaacaggttccgtcaggttagctatatgctgtgtagtatcaacgatttccacggaag
gcggtgagaggatgtcttgagcagttacatatccaggacccttgacgcaaatggatgcgt
cgcaagttccatacaaatt---------------acttctcaatacaatttctttcaaat
tcattaaaatttcatgtacggattcttcaatacctactatggtagaatattca-------
-----tgtggtattttttcagattttgcgcgtgtgatacatgttccttctatttctccaa
gcaaagcccttcgcattgcaatccctattgtatcggcttgacctttcataagcggagaca
gaataaaacgtccataataaagacgcttactgtctgctcttgattcaacgcacttccact
gtagtgtccgagtcgatactgctacttcatctcgaagcatagtaatattttttgatcaga
tcattgaatcatttatttctcttgaaatcggttcaattatt-atttctatacacgccttt
ttttaggaggcctgcatccattatgcggcataggggttacgtctctgacaaaacttaata
gtataccacttctacgaatggctcgtaatgctgcatctcttccaagaccaggacccttta
tcatgacctctgctcgctgcataccctggtctactactgtacggatagcatttgcggctg
cggtttgggcagcaaacggcgtccctcttcttgtgcctctgaagccactagtacctgccg
aggaccaagaaaccacccgaccccgtatatctgtgaccgttacaatggtattgttgaaac
ttgcttgaacatgaataacaccttttggtattcg--------------------------
----------------------acgtccattcttacgtgaactaatgcgcccattcctac
gtgagccaattcttggtatggtttttgtcatattttatcatctc------ataaatatga
gtcagagatatacggatatatccattttatgtcaaaacaga-----tcctttgtttgtgt
attgggtccacaggagagtccc-----ctttaagaaagattatccctgtctctgtttatg
cctcgggttggaacaaattacgataattcgcccccgtctacggatcagccgacatttttc
acaaattttgcgaacggaggctctgattttcata----tttgtcattccttaccttaatt
aa-ttaagaatctactccttggaagaaaat--aagtctcttgaaattttgaacctccact
tgtattgtatccgcacgagagggatgttgaaaaaaaaaaaagctgcttaatttaatcgtt
caaatctttgttgcagag------------tttataaattatgcgtaccctggttaaatc
ataaccaattacttccatttttcttctatcgtctgcccttggtagtatagatctaaaact
acgctacgtcgtatccttcctgaaaaa-aa---cccggaatcatatcctcatcatcgaaa
caaatccggaacataacattgggaagtgattaagtaattaaacctttatgaatccgtttt
tgttcttt------tattccaggtaacccccc----------------------------
------------------------------------------------------------
-ctttttt------tttataaaattatggaggc------aattcggatatcagaaagatc
accatatataacacaaaatttctcccccgattccttctagtcgagcctctcggtctgtca
ttagacctcgagaagtcgaaagaattacaatacccattcctcctaaaatccttggaattc
tttgatggttggaatagattcgtaggccgggtcggctgatacgttttaaaaccattctat
atggtccttttctattccttctatgtcgcagagttgaaaccaagaaaaatttcttgctta
ctcgatgttttctcacattttcaataaagccttcgcgtagaagtattttaacaatgtttt
cggtaatatttgtagatgctattcgaaccgttccttttttatccatgtcagcatttcgta
tcgaagttattatttcggcaatagtgtccctacccatgatgaactataattattcatgcc
tccgcgtttttatataatcaacatgctccgctttttcattcat---ttttttattaatta
ttcattaatattaat-----tattcatttt-tattt----aaaaggtatatgcctgagaa
ccagtctactaattaattaat----------tccactaa---------------attatt
-------aattgaatctaattccgat------actctgctatttcagataccctactata
tt-------attatt--------------tttaattattaaa----aat----aataata
ataagga--------------------------at-------catctatataatt-agat
ttattatatttagtatatttataatacttcaggggctaatgaaactattttagtaaaatt
caactgtctcaactctcgagcaattgcaccaaaaactcgagttccttttggatttccttc
ttgatcaatgacaactgctgcattgtcatcatattgtattatcataccattgtcacgttt
gagttctttacacgtacgtacaattacagctctgatcacttctgatctttgtagaggcat
attgggaactgcttctttgattacagcaacaataacgtcaccaatatgagcataacgtcg
attactagctcctatgattcgaatacacattaattctctagctccgctgttgtccgctac
atttaaataggtctgaggttgaatcatatcatttgattattctt----------tttttc
tttcaat-----gcaaagagcgaag-aaaaaaataagaaatatggtttgtccagaaag--
------aaaaatgtggtttttc-----atcatcatatggacccctttcgttccacgtccc
tattctattttattttttctttatcccgcaataacgaattgcgttcttataggcattttg
gacgcagctatagaaatagcttctctggctacaatttctgatactccacccatttcataa
agtattcgaccaggtttaacgacggatacccaatattcgggagatcctttcccggaaccc
atacgtgtttcggcaggccttactgtaacgggtttgtctggaaatatacgtacccatatt
tttccaccacggcgcgcatatcgtgtcatagctcgtcgccccgactctatttgtctagat
gtgacccaagcgggttcaagtgcctgaagggcatatccgccgaaacaaattcgattgcct
cgataagatattcccttcattcttcctctatgttgtttacgaaatctagttcttttgggg
ttatagttgatggttgtttattaa------tgcatctctactacagaaccggacatgaga
gtttcttctcatccggctcctcgcgaatggaa----------tgattaaataataaga--
--------------tatatatatttaa--------ttaatgaat------------aaat
gaataatagattga--atcatggcattttttgagatgtaagtggtcacgtagtcattttt
atatcttgctcg-----tatagtataaatataaaaaatgcg-aaa-----aaaaaaaagc
ttt----------------------ctattattatt------tatattctacatag----
-aacttatagatatata-----acttatagagcgactttatt-------attattattat
cgatctataatataatagatagaatcaaaattgcattttaccttttattgaatcgcccaa
acgcccaaaacttagcaatc------------caataaga-----ctttcgcgggcgaat
atttgctctttcaaca-----tcccttccattcgtaggggt------attctatgaccta
tcagaat--aaatgggttggttcttggctcgttccgccatcctacccaatgaatcattag
gattt-tttt-aagggaatccttctcagtcacaggttccgtcgttcccaccgcttctaaa
ttaatggccaggcccgaactttgcaatggagctcctaataaaa-------ctgaatcaat
gtcctcagtctttattgactcgatgctcttt------aggatttt------ttcgtatga
aaaagattcatattcatctatctaat------ttttca-----ttatggacgaa------
---tactaatgctttattacattgccttttatgagatagttcatagaccatacat----a
ttggaatcatatatcattgctattctttttctttctttctctcacccctc-----cattt
atccatatcccttcgtttttgcttcacaacct----------------------------
--tagaatcttataagaaaatattttgggtttatttttctttttttc--------tgtaa
ttttctgtaaaaagtacttc-agttgctacaacaatatgattgatccgtcatacagtgac
tggtcccgtggatctagataatataaagcaatgggctgg---ttatttttttagttatat
agttattagttcatactaggggatggt-acctagtttttca-ttctaaccc---------
-----taaa-taaaaaaccaacgagtcacacactaagcatagc------aattatatgga
---gtcaatcgaattgttattcaaccct-------------atagaattagaag------
----------aattag---aaaaa-----taaattctataatttattttat-----tgat
attgaataa-----aaaaaagaaacggggtttgctttattttattcaatttccaagccgg
gtggatggaacag-aaaggtaacgtaaggaacggccattattcttcgcctgcaaatatcc
aaatttttattcctaatgccccatagatagttcgaactgtataagaacaaaaatcaattt
tggctcgaatggtttgtaggggaaccctaccctctctgatccattcgacacgtgctattt
cttttccgtcaatacgccctgcaatttgtatttgaattccctttgtatccgcctgttcag
ttaattcaatagcttttttcattgcctttcgaaatgaaactcggttctttaattgtccag
ctataaattctgcaagaatattaggttgcccataaggttttgcaactcttgtgatagcaa
tgttaagttttcggttcacagaattaaattctttttgtacattgctctgtaattcttcga
ttccttgtgggctgctctctattaaaaattttgggaatcccatatatattatgacctgga
tcagatcaattcttttttgaatctttatccgtgcaattccctcgacacctgaggatattt
tcctatttttttgtacaaaattcttgatacaatcctttattttttgatcttcctggagac
cctcggaataactttttggttgtgcaaaccaaacagaatgatggctttgggttgtaccaa
gtcggaacccgagtggatttattttttgtcccataatacctcgctgtctctataaggcca
tatcatttctctattcatccacgtcattctgtttcgatatagcatatggtccatcatata
tag------atacctctctctgacatctgtatacttatctttatatacccatccatattt
tcttaaccatatgaaatagtttttatcttttgatatatcttgcaatacaatagttatatg
acaggtaggtctttttatcgcaaaactgcgtcctcgagctcgtggttttaactttttcgt
gatagtaccctcattaacttcggcttgactaataattaaagctgtttcgttaaaccccat
gttgtgactagcatttgctgctgcagaataaaccaattttaaaataggataacatgctcg
ataaggcatgagttctagtatcataagtgtttcctcgtagggacgcccacgaatctgatc
aattactcttcgtgctttatgagcagacatacgtatatgttgacctaaagcgtatacttc
tacatccgggtcactctttatcataaggtttacctctcactaataaacaacgagcacc--
----catattcactttattaatattcacttta-----ttaatt------aat--------
----------attaacgacgagatttattatcatttctcgcatgtccccggaaattcaaa
gtaggtgcaaattctcccaatttgtgacctaccatacgatcggttatataaataggtaaa
tgttcttttccattatgaatcgcaattgtatggccaatcattgtgggtataatggtagat
gcccgggaccaagttacgattgtatctttttctgccctcatgtttagcttcgtaattttt
atcaataaatgattagctacaaaaggatttt---------tttttagtgaacgtgtcaca
gttgattactcctatcttttttt-------------------------------------
tgttgaggaaacctagttttctatactcaagactcttttttcgatatt-ctcctatttac
tacggcgacgaagaatcaaactatcactatatttattcctttttcgacttcgtcttccaa
gcgcaggataaccccaaggggttgtgggtttttttctaccaatgggggccctcccttcac
cacccccatgaggatggtctacagggttcataactactcctcttactacaggacgcttac
ctagccaacgcttagatccggctctacccaaacttttctggttcaccccaacattaccca
cttgtccgactgttgctgagcagtttttggatatcaaacgtacctccccagagggtaatt
ttaatgtggccgatttaccctcttttgcaatcagtttcgctacagcacccgctgctctcg
ctaattgtccaccctttccaagtgtgatttctatgttatgtatggccgtgcctaagggca
tatcggttgaagtagattcttctttttgatcaatcaaaatcccttcccaaactgtacaag
ctttttccaaagcatacggctttctggatgtatatgatgatatctagacagatggatcta
atataaatcgtatgatgaagtaccacgtgagtggat-----atataggaatccaaatctg
ccgaatcactcatgttatgatcttctacatcctaggtctccccgttccttcatctggctt
atgttcttcatgtagcattcagaccgaatgactctatgaaattacgtcgatacttccac-
-----atattacgggtaacgtaggagacatatctatttttccccgggggtcgaattacca
ctacttagctttcaattcgcctctgaccatcaaatgaaatgtgaataacccgtcttcctc
tctgtgaaacaaggggcgcttccggctctgtcggtgcttcaaacaattttgtcttctcca
tattactagatctctagagtcaataattttatatgaggaactactgaactcaatcacttg
ctgccgttactcttcagttttctgttgaggtctatcccgtagaggtactcaaattggatc
agtgatcgatttctaggtttcgttgtaaacctaattggttacttccaattacgtaaatca
atagttcaaaccgcactcaaaggtagggcatttcccattgagataggaacttctgtacca
gaaacaatggtatctccaattatagcccctctgggatgtaaaatatatctcttctcacca
tccccatagtgtatgagacaaatatatgcatttcgatttgggtcgtattctatggttacg
attctaccagatatgtctttttcattccgtcgaaaatcgattttacggtatagacgctta
tgacctccccctctatgccttacggtaatgattcctctggcattacgacctttaccacaa
tgacgctgtccatagatcaaattatttcgtggattggatttcacttgactgccgacggct
ccattgcgtgtgctcggggtagaagttttgtataaatgtatcgccgtgttattaagtatt
ttgatttaagttcttttctttctaagaggtggaatagaataacccggttgaagcgtaatg
atcatacgtctgtaatgcattgtatgtcccataatgggtcccattcttctaccctttccc
gggagtcgatgactattcatagctagtaccttgacaccaaagaagagttcgacccaatgc
tttatttctgtcctagttgatcctgattcgacattagaagtatattgattgttccccaat
aaccgaatacttttgtctgtaaatactgcatatttgattccatccataaatccattttct
tccctatgagttccagtatcgataagaattctatttcttactgttcatatgttatggtat
gaatatacc---------ataccaattcgttatgtatggatgatgaaatttcattgatac
agagccaattcca--------atagacgtattgaacgttcccgttggcttgcatccagca
ggaattgaacctacgaatttgccaattatgagttgggcgctttaaccattcagccatgga
tgcgtaacggggatcgtcgtacatcgtgaataac--------------------------
------------------------------------------------------------
------------------------------------------------------------
------------------------------------------------------------
---------caaattccaattgaaatgaaatccttaggaggaatca--atgaagcaggaa
gcagtgaaacgacatccattaaaatcctggatcttcgaattgagagagatattg------
------agagagatcaagaattctcactatttcttagattcgtggacaaaattcgattcc
gtgggatctttcactcacatttttttccaccaagaacgttttatgaaactctttgacccc
cgaatttggagtatcctactttcacgcgattcgcagggttcaacaagcaatcgatatttc
acgatcaaaggggtagtactgcttgcagtagcggtccttatatatcgtattaacagtcga
aatatggtcgaaagaaaaaatatctatttgatggggcttcttcctatacctatgaattcc
attggacccagaaatgatgcattggaagaatcctttgggtcttccaatatcaataggtta
attgtttcgctcctgtatcttccaaaagggaaaaagatctctgagagttgtttcatggat
ccgaaagagagtactttggttctcccaataactaaaaagtgtatcatgcctgaatctaac
tggggttcgcggtggcggaggaaccagatcggaaaaaggagggattctagttgtaagata
tcgaatgaaaccgtagctggaattgagatctcattcaaagagaaagatctcaaatatctg
gagtctccttttgtatcctatacggatgatccgatccgcaaggaccatgattgggaattg
tttgatcgtctttctccgaggaagaagcgaaacataattaactggaattcgggacagcta
ttcgaaatcttagtgaaacactggatttgttatctcatgtctgcttttcgtgaaaaaaga
cctattgaagtggagggtttcttcaaacaacaaggagctgggtcaactattcaatcaaat
gatattgagcgtgtttcccatctcctctcgagaaacaagtggggtatttctttgcaaaat
tgtgctcaatttcatatgtggcaattccgccaagatctcttcgttagttgggggaagaat
ccgcacgaatcagattttttgaggaacgtatcgagagagaattggatttggttagacagt
gtgcggttggtaaacaaggatcggttttttagcaaggtacggaatgtatcgtcaaatatg
caatatgattcgacaagatctattttcgttcaagtaacggattctagccaattgaaagga
tcttctgatcaatccagagatcatttagattccattagtaatgaggattcggaatatcac
acattgatcaatcaaagcgagattcaacaactaaaagaaagatcgattctttgggatcct
tcctttcttcaaacggaacgagcagagatagaattagaccgattcccaaaacgcctttct
ggggattcctcaatgtcccgactattcacggaacgtgagaagccgatgaataatcatcgg
cttccggaagaaatcgaagaatttcttgggaatcctacaagatcaatccgttcttttttc
tctgacaggtggtcagaacttcatctgggttcgaatcctactgaggggtccactagagat
cagaaattgttgaaaaaacaacaagatttttcttttgtcccttccaggagatcggaaaat
aaagaaatggttgatatattccagataattacgtatttacaaaataccgtctcaattcat
cctattttatcagatccgggatgtgatatggttccgaaggatgaaccggatatggacagt
tccaataagatttcattcttaaaccaaaattcatttttttatttatttcatctattccat
gaccggaacaggggaggatacacgttgcaccacgattttgaatccgaagagaaatttcaa
gaaatggcagatctattaactctatcaataaccgagccggatctggtgtatcataaggga
ttggccttttctattgattcctacagattggatcaaaaaaaattcttgaatgaggtattc
aactccagggatgaatcgaaaaagaaatctttattggttctacctcctattttttatgaa
gagaatgaatctttttatcaaaggatcagaaaaaaatgggtccagatctcctgcgggaat
gctttggaagatccaaaaccaaaaatagtggtatttgctagcaacaacataatgaaggca
gtcaatcaatatagattgatccaaaatctgattcaaatccaatatagcacccatgggtac
ataagaaatgtatcgaatcaattcttt------aatagatccgatcgcaacttcgaatat
ggaattcaaagggatcaaataggaaatgatactctgaatcatagaactataatgaaatat
acgatcaaccaacatttatcgaatttgaaaacgagtcagaagaaatggttcgatcctctt
atttctcgaaccgagagatccatgaatcgggatcctgatgcatatagatacaaatggtcc
aaggggagcaagaatttacaggaacatttggaacatttcgttgctgagcagaagagcc--
-------tttttcaagtagtgttcgatcgattacg-------------------------
-----------------------------tattaatcaatattcgattgattggtccgag
gttatcgacaaacaaaatttttctaagtcacttcgtttctttttgt--------------
----------ccaagtcgcttctcttttcgtccaagtcgcttctctttttgtctaagtca
cttccttttttctttgtgagtatcgggaatatccccattcataggtccgagatccacatt
tatgaattgaaaggtccgaatgatcaactctgcaatcagttgttagaatcaataggtgtt
caaattgttcatttgaataaatggaaatccttcttattggatgatcatgatacttcccaa
aaatcgaaattcttgatcaatggaggaagaatatcaccatttttgttcaataagatacca
aagtggatgattgaatcattccataccc------gaaataatcgcaggaaatcttttgat
aacgcggattcctatttctcaatgatatcccacgatcgagacaattggctgaatcccgcg
aaaccatttcatagaagttcattgatatcttctttttataaagcaaatcgacttcgattc
ttgaataatccacatcacttctggttctattgtaacaaaagattccctttttatgtggaa
aaggcccgtatcaataagtatgatcttacgtatggacaattcctcaatatcttgttcatt
cgcaagaaaatattttctttgtgcgtcggtaaaggtaaaaaaaaacatgtttttggggag
agagatactatttcaccaatcgagtcacaggtatctaacatattcatacctaatgatttt
ccacaaagtggtgacgaaacatataacttgtacaaatctttccattttccaattcgatcc
gctccattcgttcgtagagctctttactcgatcgcagacatttctggaacacctctaaca
gagggacaaattgttaattttgaaagaacttattgtcaacctctttcagatatgaatcca
tctgattcagaagggaagaacttgcatcagt------atttcaatttcaattcaaacatg
gggttgattcacactccatattctgagaaatatttaccatccgaaaagagaaaaaaacgg
agtctttgtctaaagaaatgcgttgagaaacggcagatgtatagaacctttcaacgagat
agtgctttttcaaatctctccaaa---ttgaatctgttccaaacatatatgccatggttc
cttacttcggcagggtgcaaat------------------------------atctaaat
ttcacccttttagatactttttcagacctattgccgatact------aagtatcagtcaa
aaatgggtatccatttttcatgatattatgcatggatcagatatatcatggccaattcct
cagaaaaaattgtgggcgattcttccacaatggaatctgataagtgagatttcgagtaag
tttttacatgatcttcttctgtctgaagaaacgattcgtcgacataatgagtcacccgtt
ccattgatatgggcacatctgagatcaccaaatgctcgggagttactctattcaatcctt
ttctttcttcttgttgctggatatctagttcgtacacatcttctctttgtttcccgagcc
tctagtgagttacagacagagttcgaaaagatcaaatctttgatgattccatcatacatg
attgagttgcgaaaacttctggatgggtatcctacatctgaacggaattctttctggtta
aagaacctctttctagttgctctgaaacaattcggagattctctagaagaaatacggggt
tctgcttctggcggcaacatgctattgggcggtggtcccgcttatggggtcaaatcaata
cg------ttctaagaagaaatattggaatataaatctcgtcgatattatggatctcata
agtatcataccaaatcccatcaatcgaatcactttttcgagaaatacgggacatctaagt
cgtacaagtaaagagatctattcattgatacgaaaaagaaaaaacgtgaacggtgattgg
attgatgataaaatagaatcctgggttgcgaacagtgattcgattgatgatgaagaaaga
gaattcttggttcagttttccgccttaacgacagaaaaaaggattgatcaaattctattg
agtctgactcatagtgatcatttatcaaagaatgattctggttatcaaatgattgaacaa
ccgggatcagtttacttacgatacttagttgacattcataaaaagaatctaatgaattat
gagttcaatagatcctgtttagcagaaagacggatattccttgctcattctcagacaatc
actt------attcacaaacctcgtgtggggctaatagttttcatttcccatctcctgga
aaacccttttcgctccgcttagctctatccccctctaggggtattttagtgataggttct
ataggaactggacgatcctatttggtcaaatacctagcgacaaactcctatgttcctttc
attacggtatttccaaacaagttcctggatgacaagcccaaaggttatcttattgatgat
atcgatatt---gatgatagtgacgatattgatgatagtgacgatattgatgatagtgac
gatatcgatgatgaccttgat------acggagctgctaactatgacgaatgcgctaact
atgtat------atgacgccgaaaatagaccgatttgatattacccttccattcgaatta
gcaaaagtgatgtctccttgcataatatggattccaaacattcatgatctgtatgtgaat
gagtcgaattacttatccctcggtctattagtgaaccatctctccag---------ggat
tgtgaaagatgctccactcgaaatattcttgttattgcttcgactcatattccccaaaaa
gtggatcctgctctaatagctccgaataaatcaaatacatgcattaagatacgaaggctt
cttattccacaacaacgaaagcactttttcactctttcctatactaggggattttacttg
gaaaagaaaatgttccatactaatggattcgggtccataaccatgggttccaatgcacga
gatcttgtagcacttaccaatgaggccctatcaattagtattacacagaagaaatccatt
atagacactaatacaattcgatccgctcttcataaacaaacttgggatttgcgatcccag
gtacgatcggttcaggatcatgggatccttttctatcagataggaagggctattgcacaa
aatgtacttctaagcaattgccccatagatcctatatctatctatatgaagaagaaatca
tgtaaggaaggggattcttatttgtacaaatggtacttcgagcttggaacgagcatgaag
aaattaacgatccttctttatcttttgagttgttctgccggatcggtcgctcaagatctg
tggtctccacccggacccgatgaaaaaaacgggatcacttcttatggattcgttgagaat
gattctgatctagttcatggcctattagaagtagaaggcgttctggtgggatcctcaccg
acagaaaaagattgcagtcagttttataaggatcgagtgacattgcttcttcggtccgaa
ccaaggaatcctttcgatatgatgcaaaatggatcttattctatcgttgatcagagattt
ctatatgaaa------aatacgaattggagtttgaagaagggggaggagaaggagccctc
gacccgcaacagctcgaggaggatttattcaatcacatagtttgggctcctagaatatgg
cacccttgtggcaatctatttgattgtatcgaaaggcctaatgaattgggatttccctat
tgggccaggtca------tttcggggcaagcggatcatttatcataaa------gaggat
gagcttcaagagaatgattcggagttcttgcagagtggaaccatgcagtaccagacacga
gatagatcttccaaagaacaaggcttttttcgaataagccaattcatttgggaccctgca
gatccatttcttttcctattcaaagatcagccctttgtctctgtgttttcacgtcgagaa
ttctttgcagatcaagagatgtcaaaagggcttcttacttcccaaacaaattctcctaca
tctatatataaacgctggttcatcaagaatacgcaagaaaagcacttcgaattgttgatt
catcgccagagatggcttagaaccaacagttcattatctaatggatctttccgttctaat
actctatccgagagttctcagtatttatcaaatctgttcctatctaatggaacgctattg
gatcaaatgacaaagacattgttaagaaagagatggcttttcccggatgaaatgaaacat
ttgattcatgtaacaggagaaagatttcccattccttagccgg-aagatatgatctcct-
--atatggataatacacattccagttgaccgagc--------------------------
------------------------------------------------------------
------------------------------------------------------------
------------------------------------------------------------
------------------------------------------------------------
------------------------------------------------------------
------------------------------------------------------------
------------ctaattcgaattgttttgttccgaagcaaagatatccacggggccggt
tcgtcctattcagatattcacgaccaagaggtactggattctctttcggataggccctga
aaggagaagggaggctggaatgccaacaaacatctagtatcgaattcacccgacccaata
gtacccgttttgggaacgccccgtgccaaagtcactgaatgggtaagtcgccaatcccta
aaacggactatgtaatgtactttatctactgggttacgggcgggcattttaccagaggtt
tctattgtatcaatctacccctgtgtgattcctgttgaagtatatactcggggggtgggt
gcagggcggacgatttcaaagcggactccccattcattcgatagagagggtcgccaagat
ttcgtgatctgctgccgaacttattccaattccaacagcccggactcggatcgtggggat
cgccggaatagttcgtatcaacagatactcggtatatcaatatcgattcgatccgagatc
tcttattgaattgctcattgaatgagcatcctcga---tattatattatgccttgaagag
gactcgaacctccacgctatttagcacgagattttgagtctcgcgtgtctaccatttcac
catcaaggcatcttgaaagtgaatcacattccatgaatatgatatctatctagtgtgatg
tatggaatatatgagaaaggtagagtgttggagtatttctatcgatcggtcatgtcatat
aggctcgagtcggacatccaattgcttcgatttgaattatccgggggatacct--tata-
-----tatatcaaaaagatgcacaatcaaacctactcctcgattcc-------atagaag
cccaaagaagtgaatatggtacccaaacaaataacgagagatatgtaa-aaagtaggtcc
gattacgcctatttctaatcctaaatggaatgtaacgacgcagggatccatatgtaaaca
tagtatctatttacatacgctcgaatga-cccttctcataatgagaatgtacataaccct
attcaggtct-ggtccggtatggaatgaacttataatctgatgatcgagtcgattccatg
attataagttcataaccccagcccattcccactttgggcggaacagatcgagtaattctt
tgattccagttagtaagagggatcttgaactaagaaatagaccctagaagct---aaaaa
agggtatcctgagcaattgcaataattgggttcattgaaattcccggtatagtagacgct
atcacacatacaatcatactcaattcgatggaattgtttgatcttaaaggagatcttcta
taatttcgcacgtgaggggttatttcttggtttcgtccagtcattaataacttgattatt
tttagataatagtagatagaaacaacgctcgtaaggagtcctattgaaaccaagaaatat
aggcctgcctgccatccacaccagaatagatggagttttccgaaaaaacctgctagtgga
ggaagtcctcctagggataagagacatagggctaaagagagagccaaaaaaggatctttc
gtgtataatcctgcataatctcgaatgttatcagttccggtacgtagaccaaatgataca
atgcaagcaaaagttcctagattcatggagatatagaacagcatataagttatcatgctt
gcatatccatcatttgagtctccaacaattattccaataattacatatccgatttgacct
atggacgaatatgcaagcatacgtttcatgcttgtttgagtaatagcaatgagattcccc
aatatcatgctaagaatagctaggatttccagaagaagatgccattcgtttgatgagaaa
taaaaaggaatatcgaaaattcgagtggctaaagctgaagcagctactttcgaagtaaca
gaaagaaaagcaacgactggagtgggagagtcagagtcgaaaagaggattcctcacttct
ttctctcattcaaaaccgtgcatgagactttcatctcacacggctcctaagtgat----a
aaagaaagaagatgagttcttctttcttttttgattaccttcctcgcgtatgtataagac
cgaatccattcgatttctaaaaa----------ggattacgaatccttaacttttcgagg
aatccttcatcagcggttgtgaatgactgactttctcaatcttttcttccgaccttggtt
ccgtaggagcaagtcagaaagattgagaaatagaaccatctgatttgattcgttctcaat
agccatgagatgatcatcttagggtgatccctttgtcgacggatgctcctattacactcg
tagtctctgaaggatgagaaccaactatgtagcatctacatcg--------ataattcaa
gtattgtatacgtcattagtccgatcctttgtaggaactaccc-----gtaataacgaac
ttgcaaaatggatctgtttatcataaagagattcgttgttcctgaccctgcttcacctta
attgttatttgaacaaaaagatcacaataaactttgaaacttttggtaaaagttatgtct
tggtccgagtggggatagtatttctcttctgcatgtccatggagttttgaaaaatccaaa
catctcagag------atagaggtgggaatttatcgaacgaaccgcactccttcgtatac
gtcaggagtccattgatgagaaggggctagggaaagcttgaacccaattcctacagttat
gaatataagtgcaattgaaattcctggggagttatacatttgtgtattgataagaccatt
cactatttcttgaagctcgatctctcccccggatgaaccatatagccaagagaaaccatg
aaccagaatagaagagcttgccccacccatgagtaaatatttcatagtagcctcattaga
ccgtacatctctcttggtatatccagataataggtaggagcataaactgaaacattctgg
agctacaaagatagttattaaatcgttagcaccacataaaaacattcctcctagagtagc
tgttaatacgaataacagaaactctgttatagccatttctgtacactcaatgtactctac
ggatagaggaatacatagagttgaacatagtaaaataagaaattgaaagatttcgttgaa
attgttcgtttggaaatttcccgaaaagctaatcataggttcttctctccatcggaacaa
tagggccgctatgctcattactaaacttgttgaagagatgaaatataaccaaggtatatc
tttttgatcagaggttaaatcgatcatcagaagaagaatcaggccaaaaattaggataca
ttctgggaaaataaaacttccatggaagagaagcaaatgaaacgctttcataaaaattct
cgtagaatcgagaatgaagttttcattctgtacatgccagatcatgaattagtaactgca
tccaatctccaaaaaagtc--------ccgattgtttcgaactttcgattcttggaatgg
g-atatttacggaatccccatgaatagg---------tattccatgg--------tattt
acatgagattcctctttcttattcttaagcaagcccccgagagggcttagttgatccatg
atttatgtttcatctttcatttccttttcatttgtttcgagaaagagatatcgatcaatt
ccgattctttctttttctattgatttgattcttttccgatcgagatatatgggtccatgg
atctatgtgtctatatagatcctgttcatggattaacgaaaatgtgcaaaagctctattt
gcctctgccattttatgagtctcttcctttttgcgtatggcatcgccactccctttggca
gcatccactaattcggaacttaatttgaaagccatatttcgacccggacgttttcgggat
gcccctaataaccaacgaatggcaagtgcttttccttgtgtagatcctatttcaatggga
acttgatgagtcgatccgcctacacgtcttgcttttactgctatatcgggagttactcca
cgtattgcttgacgtaaaacagatagtggatttgtttctgtcttttgttgaatctttttc
agggctcgatagataatttgataagccaatgatttttttccgtgtttcaaaatacggtta
accaacatgttaactaatcgattacgataaattggatcagattttgcagttttttcttct
gcagtacctcgacgtgacatgagcgtgaaagaggttcaataatcggttttctttttataa
gggctaaaatcacttattttggctttttgaccccatattgtagggtggatctcgaaagat
atgaaagatctccctccaaaccgtacatacgacttttatcgaatacggctttccacagaa
ttctatatatatctatgagatcgagtatggaattctgtttactcactttaaattgagtat
ccgtttccctccttttcctgctaggattggaaatcctgtattttacatatccatacgatt
gagtccttgggtttccgaaatagtgtaaaaagaagtgctttgaatcgttgctatttgact
cggacctgttctaaaaaagtcgaggtatttcgaattgtttgttgacacggacaaagccgg
ggaaaacttctgaaatgatttcaatattggaccttggacacata------atagttccga
atcgaatctctttagaaagaagatcttttg-tctcatggtagcctgctccagtcccctta
cgaaactttcgttattgggttagctatacacttcacatgtttctagcgattcacatggca
tcatcaaatgatacaagtcttggataagaatctacaacgcactagaacgcccttgttgac
gatcttttactccgacagcatctagggttcctcgaacaatgtgatatctcacaccgggca
aatccttaacccttcctcctcttactaagactacagaatgttcttgtaaattatggccaa
taccaggtatataagcagtgatttcaaatccagaggttaatcgtactctggcaactttac
gtaaggcagagtttggttttttgggggtgatagtggaaaagttgacagataagtcaccct
tactgtcactctacagaaccgtacatgaggttttcacctcatacggctcctcgttcaact
ctttcgaagtcattggatccttttcctcgttgg-----aaaatctcctcccctcttccac
tccgtcccgaagagcaactaggaccaattcagtcacgttttcatg-----ttccaacgga
acactttcca-tttttgattattctcaaaggagaagattcttctttttaccaaacataaa
cataacatatgcggatcc--------------------aatcaagatcttaatcttataa
tcttctaataagaaaaagagatcttc----ctcaatcaatccctttgcccttcattcgtc
gagaatcagaaaaatccttttcgagttttca---------tttgttcattttgaatctgg
gttcttt-tcttc------tactta--ttttttttcttga-----tttattatattattt
atttcttttgattgacttttattctttatttaatttagattctattttctcta------t
tttatttccctctcttttctttttacccccttccaacattctttaagtcccataggtttg
atcctgtagaatctgatccattttctcatcgagcgaagggtacgaaaaaaatctga--tt
tatttgtctatca---aatgtctatcaaaagtactatgtgaaatct--------------
------------------taggtacagcgtttgaatcaatagagaaccctttct-tctgt
atgaatcgatattattacat-----tcccttcccgatacctcccaaggaaaatcccgaat
tggatcccaaattgacgggttagcgtgagcttatccatgcggttatgcactcttcgaaca
ggaatccattttctgaaagatcctggctttcgtgctttggtgggtcgtccgagatccttt
cgatgacctatgttgtgttgaagggatatctatatgatccgatcgattgcgta------a
ggcccgcggtagcaacagaaccggggaaagtatacagaaaagacagttcttttctattat
attagtattagtagtattagttagcgatcccggctcggtgagtcctttcttccgtgatga
actgttggcaccagtcc----tctattttttctctgtggaccaaggagaaaggggggctc
agcgagaagaggattgtaccatgagagaagcagggaggtccaacctgttt----caaata
tacaacatggattctggcaatgcaatgt-----agttggaccctcatgttgatccgaatg
aatccg-----cctttccacggaggtaaatctttgcctgctatgcaagagggtagcaagt
tagaaattctgtctcggtaggacatgacatgtattttg---------------attacta
tgaaattaataaatgaagtagttaatggtggggttaccattctcttttttggagtgacga
gt-----atgtgttcctaagaaaaggaatttgtccattttt-gaggtct-----aaaaag
ggcgtggaaatacataagaactcttgagtggaaatggaaaagagatgta--------agt
tgcttcggaaatgataagatctttgg-----cgcaagaagaaggggtttatccgtatcat
cttgacttggttctgcttcctttctt------tttttaacaatatcgagtcgggttcttc
tcctacccgtatcgaacagaacatgct--------------------gagcaaaatcttc
ttcgtgtaaaaccc--------tagatcgggaaaatc-----gtacggattttatgaaac
catgtgctatggctcgaatccgtagtcaatcctatttccgataggagcagt-----tgac
aattgaatccaa-----------ttgttcccactattttcgtatc----cgtaatagtgc
gaaaagaaggcccggctcc-----aagttgttcaggaatagtggaatcgtggcgttgagt
ttctcgaccctttgccttaggattagtcaattctatttctcgatgggggcaggtaaggga
tataactcagcggtagagtgccgccttgacgtggtggaagtcatcagttcgagcctgatt
atccctaaatccaatgtgag-ttttctattttgacttgctcccccgccg-tgatcgaatg
agaatggataagaggctcgtgggattgacgtgagggggtagagatgactatatttctggg
agcaacctccaggcgaatatgaagcgcatggatacaagttatgccttggaatgaaagaca
attccgaatccgctttgtctacgaacaaggaagctataagtaatgcaactatgaatctca
tggagagttcgatcctggctcaggatgaacgctggcggcatgcttaacacatgcaagtcg
gacgggaagtggtgtttccagtggcggacgggtgagtaacgcgtaagaacctgcccttgg
gaggggaacaacagctggaaacggctgctaataccccgtaggctgaggagcaaaaggagg
aatccgcccgaggaggggctcgcgtctgattagctagttggtgaggcaatagcttaccaa
ggcgatgatcagtagctggtccgagaggatgatcagccacactgggactgagacacggcc
cagactcctacgggaggcagcagtggggaattttccgcaatgggcgaaagcctgacggag
caatgccgcgtggaggtagagggcctgcgggtcgtgaacttcttttcccggagaagaagc
aatgacggtatctggggaataagcatcggctaactctgtgccagcagccgcggtaagaca
gaggatgcaagcgttatccggaatgattgggcgtaaagcgtctgtaggtggcttttcaag
tccgccgtcaaatcccagggctcaaccctggacaggcggtggaaactgccaagctggagt
acggtaggggcagagggaatttccggtggagcggtgaaatgcgtagagatcggaaagaac
accaacggcgaaagcactctgctgggccgacactgacactgagagacgaaagctagggga
gcgaatgggattagataccccagtagtcctagccgtaaacgatggatactaggcgctgtg
cgtatcgacccgtgcagtgctgtagctaacgcgttaagtatcccgcctggggagtacgtt
cgcaagaatgaaactcaaaggaattgacgggggcccgcacaagcggtggagcatgtggtt
taattcgatgcaaagcgaagaaccttaccagggcttgacatgtcgcgaatcctcttgaaa
gagaggggtgccttcgggaacgcggatacaggtggtgcatggctgtcgtcagctcgtgcc
gtaaggtgttgggttaagtcccgcaacgagcgcaaccctcgtgtttagttgccaacgttg
agtttggaaccctgaacagactgccggtgataagccggaggaaggtgaggatgacgtcaa
gtcatcatgccccttatgccctgggcgacacacgtgctacaatggccgggacaaagggtc
gcgatcccgcgagggtgagctaaccccaaaaacccgtcctcagttcggattgcaggctgc
aactcgcctgcatgaagccggaatcgctagtaatcgccggtcagccatacggcggtgaat
tcgttcccgggccttgtacacaccgcccgtcacactatgggagctggccatgcccgaagt
cgttaccttaaccgcaaggagggggatgccgaaggcagggctagtgactggagtgaagtc
gtaacaaggtagccgtactggaaggtgcggctggatcacctccttttcagggagagctaa
tgcttgttgggtattttggtttaacactgcttcacacccaaaaagaagcgagctacgtct
gagcgaagcttggagatggaagtcttctttcgtttctcaatggtgaagtaagaccaagcc
catgagcttattatcctaggtcggaacaagttgataggatacccttt----tttacgtac
ccatgtccctcccgtgcggcgacat-gggggcgtaaaaag------gaaagagaggaatg
gggtttctctcgcttttggcatagcggg-ccccggtgggaggcccgcacgacgggctatt
agctcagtggtagagcgcgcccctgataattgcgtcgttgtgcctgggctgtgagggctc
tcagccacatggatagttcaatgtgctcatcagcgcctgacccggagatgtggatcatcc
aaggcacattagcatggcgtactcctcctgttcgaaccggagtttgaaacgaaacttctc
ctcaggaggatagatggggcgattcaggtgagatccaatgtagatccaactttctattca
ctcgtgggatccgggcggtcc-gggggggaccaccaaggctcctctcttctcgagaatcc
atacatcccttatcagtgtatggacagctatctctcgagcacaggtttaggttcggcctc
aatggtaaaatcaaatggagcacctaacaacgcatcttcacagaccaagaactacgagat
caccccagaatgaaagg-gtgacggagggatcgtaccattcgagcc--ttttttttcatg
tttttcccggaggtctggagaaagctgcaatcaataggatttccctaatcctcctttcgg
gaagggaggaacttgaaattctttttcctttccgcagggaccgggagattggatctagcc
ataaaaagaatgcttggtataaataactcgcttcttggtcttcgaccccctcagtcacta
tgaacgcccccgatcagtgcaatgggatgtgtctatttatctatctcttgactcgaaatg
cgaaatgggagcaggtttgaaaaaggatcctagagtgtctagggttgggccaggagggtc
tcttaacgccttcttttttcttctcatcggagttatttcacaaagacttgccatggcaag
taagaa-ggggggaactagcacacttggagagcgcagtacaacggagagttgtatgctgc
gttcgggaaggatgaatcgctcccgaaaaagaatcgatggattctctcccaattggttgg
atcgtaggtgcgatgatttacttcacgggcgaggtctctggttcaagtccaggatggccc
agctgcgccagggaaaagaatagaagaagcatctgactccttcatgcatgctccacttgg
ctcggggggatatagctcagttggtagagctccgctcttgcaattgggtcgttgcgatta
cgggttggatgtctaattgtccaggcggtaatgatagtatcttgtacctgaaccggtggc
tcactttttctaagtaatgggaaagaggaccgaaacatgccactgaaagactctactgag
acaaagatgggctgtcaagaacgtagaggaggtaggatgggcagttggtcagatctagta
tggatcgtacatggacggtagttggagtcggcggctctcctagggttccctcatctggga
tccctggggaagaggatcaagttggcccttgcgaacaacttgatgcactatctcccttca
accctttgagcgaaatgcggcaaaaggaaggaaaatccatgggccgaccccatcgtctcc
accccgtaggaactacgagatcaccccaaggacgccttcggcatccaggggtcacggacc
gaccatagaaccctgtt------caataagtggaacgcattagctgtccgctcttaggtt
gggcagtaagggtcggagaagagcaatcactcattcttaaaaccagcattcttaagacca
aagagtcgggcggaaaggggggtaaagctctccgttcctggttctcctgtagctggattc
tccggaaccgcaagaatccttagaatgggattccaac---------------tcagcacc
ctttgagattttgagaagagttgctctttggagagcacagtacgatgaaagttgtaagct
gtgttcgggggggagttattgtctatcgtcggcctctatggtagaataagtcggggaggc
ctgagaggcagtggtttaccctgtggcggatgtcagcggttcgagtccgcttatctccag
ctcgtgaacttggccgatacaaaggtatatgatagcacccaattttttcgattcggcagt
tggatctatgatttatcattcatggacgttgataagatccttacatttagcagcacctta
ggatggcatagccttaaagttaacggcgaggttcaaacgaggaaaggcttacggtggata
cctaggcacccagagacgaggaagggcgtagcaagcgacgaaatgcttcggggagttgaa
aataagcatagatccggagattcccgaataggtcaacctttcgaactgctgctgaatcca
tgggcaggcaagagacaacctggcgaactgaaacatcttagtagccagaggaaaagaaag
caaaagcgattcccgtagtagcggcgagcgaaatgggagcagcctaaaccgtgaaaacgg
ggttgtgggagagcaatacaagcgtcgtgctgctaggcgaagcggtggagtgctgcaccc
tagatggcgagagtccagtagccgaaagcatcactagcttatgctctgacccgagtagca
tggggcacgtggaatcccgtgtgaatcagcaaggaccaccttgcaaggctaaatactcct
gggtgaccgatagcgaagtagtaccgtgagggaagggtgaaaagaacccccatcggggag
tgaaatagaacatgaaaccgtaagctcccaagcagtgggaggagaccagggctctgaccg
cgtgcctgttgaagaatgagccggcgactcataggcagtggcttggttaagggaacccac
cggagccgtagcgaaagcgagtcttcatagggcaattgtcactgcttatggacccgaacc
tgggtgatctatccatgaccaggatgaagcttgggtgaaactaagtggaggtccgaaccg
actgatgttgaagaatcagcggatgagttgtggttaggggtgaaatgccactcgaaccca
gagctagctggttctccccgaaatgcgttgaggcgcagcagttgactagacatctagggg
taaagcactgtttcggtgcgggccgcgagagcggtaccaaatcgaggcaaactctgaata
ctagatatgaccccaaaataaaaggggtcaaggtcggccagtgagacgatgggggataag
cttcatcgtcgagagggaaacagcccggatcaccagctaaggcccctaaatgaccgctca
gtgataaaggaggtaggggtgcagagacagccaggaggtttgcctagaagcagccaccct
tgaaagagtgcgtaatagctcactgatcgagcgctcttgcgccgaagatgaacggggcta
agcgatctgccgaagctgtgggatgtaaaaatgcatcggtaggggagcgttccgcctgag
agggaagcactcgcgcgagcaggtgtggacgaagcggaagcgagaatgtcggcttgagta
acgcaaacattggtgagaatccaatgccccgaaaacctaagggttcctccgcaaggttcg
tccacggagggtgagtcagggcctaagatcaggccgaaaggcgtagtcgatggacaacag
gtgaatattcctgtactaccccttgttggtcccgagggacggaggaggctaggttagccg
aaagatggttatcggttcaaggacgcaaggtgaccttgcttttgcagggtaagaaggggt
agagaaaatgcctcgagccaatgtccgagtaccaggcgctacggcgctgaagtaacccat
gccatactcccaggaaaagctcgaacgaccttcaacaaaagggtacctgtacccgaaacc
gacacaggtgggtaggtagagaatacctaggggcgcgagacaactctctctaaggaactc
ggcaaaatagccccgtaacttcgggagaaggggtgccccctcacaaagggggccgcagtg
accaggcccgggcgactgtttaccaaaaacacaggtctccgcaaagtcgtaagaccatgt
atgggggctgacgcctgcccagtgccggaaggtcaaggaagttggtgacctgatgtcagg
ggagccggcgaccgaagccccggtgaacggcggccgtaactataacggtcctaaggtagc
gaaattccttgtcgggtaagttccgacccgcacgaaaggcgtaacgatctgggcactgtc
tcggagagaggctcggtgaaatagacatgtctgtgaagatgcggactacctgcacctgga
cagaaagaccctatgaagctttactgttccctgggattggctttgggcttttcctgcgca
gcttaggtggaaggcgaagaaggcccccttccgggggggcccgagccatcagtgagatac
cactctggaagagctagaattctaaccttgtgtcaggacctacgggccaagggacagtct
caggtagacagtttctatggggcgtaggcctcccaaaaggtaacggaggcgtgcaaaggt
ttcctcgggccggacggagattggccctcgagtgcaaaggcagaagggagcttgactgca
agacccacccgtcgagcagggacgaaagtcggccttagtgatccgacggtgccgagtgga
agggccgtcgctcaacggataaaagttactctagggataacaggctgatcttccccaaga
gttcacatcgacgggaaggtttggcacctcgatgtcggctcttcgccacctggggctgta
gtatgttccaagggttgggctgttcgcccattaaagcggtacgtgagctgggttcagaac
gtcgtgagacagttcggtccatatccggtgtgggcgttagagcattgagaggacctttcc
ctagtacgagaggaccgggaaggacgcacctctggtgtaccagttatcgtgcccacggta
aacgctgggtagccaagtgcggagcggataactgctgaaagcatctaagtagtaagccca
ccccaagatgagtgctctcctattccgacttccccggagcctccggtagcacagtcgaga
cagcgacgggttctctgcccctgcggggatggagcgacagaagttttgagaatccaagag
aaggtcacggcgagacgagccgtttatcattacgataggtgtcaagtggaagtgcagtga
tgtatgcagctgaggcatcctaacagaccaatagacttgaaccttgttcctacatgaccc
gatcaattcgatcaggcattcgccatctattttcattgttcaactctttgacaacatgaa
aaaaccaaaagctctgcccaccctctctatctatccaagggatggaagggcggaggcctt
tggtgtcccct---ccagtcaagaa-cgggggcctcacaatcactagccaatatgctttt
ctctcatacctttcttcgttcatggttcgatattctggtgtcctaggcgtagaggaacca
caccaatccatcccgaacttggtggttaaactctactgcggtgacgatactgtaggggag
gtcctgcggaaaaatagctcgacgccaggatgataaaaagcttaacacctcgcattctt-
---------aatg-----------------------------------------------
aaaaaaaaggaaaaggtcgtcttattcaaaactccaattatgacatcccttctctcccac
ttcacacctcggaaggcaccattctta-----tagagaagagagaaacgcgctttcacat
ctt-----cttaacccgaaatggctgaggcgaggaaaggttcctttttgagggtactccc
gggaacagatccagtggagacggggtggggcctgtagctcagaggattagagcacgtggc
tacgaaccacggtgtcgggggttcgaatccctcctcgcccacaaccggcccaaaaggtaa
ggacctttcctttacctctgggggtaggaaaatcatgatcagaatagtggaccaaaaata
atggaacttgggtgtgggtcttttgtcgaaatggaatgcttttac---ttttttttctcg
cgaagg---a-tttactattaaatatagtatgccg-----------ggggcgcccta--t
ttttttgttttactccccgcagcttttcctcagccaggcttgggctgaatagcagagcaa
--------gtataagtattagtagcatagc----aaaaatgtgttactcgtcattaatat
gtttgctcgcggtaattgtgacctctcgggagaatcaatgactgcacctttgatgcacgg
ctagtactagtacatctgagaattctgaattggctagttgtaaatagccctggggctatg
gaacaaaggattatcccggacctacaccgaggtatt----gacggtgattctcaaatatc
gcagaac--------------------agaatgtgatacgatgagatagagtgcaataga
aacaaagacatggaacgggttacctactcctaacggtcaaagcgagccctttcattcttc
atttttt-----------------aattcagaatgaatcaaatctccccaagtaggattc
gaacctacgaccaatcagttaacagccgaccgctctaccactgagctactgaggaacaat
gggaaattagatctcatagagttcaattcccattctcaacccgtgaccactatgaacccg
-----aagctcccttcgtaactcccaaaacttcttcgtaatggctctgttccatgcctca
tttcatagggaacc-aaaaag--------tggctctatttcattatattccatccatatc
ccaattccattcatttactatctctttggtgtcattg-----acataagaaatgtcgctt
ctagcctatccgtttctatttc--------------------------------------
----------------------tatatatggaaagttaag-aattatcatata-------
---------------ataattaga------------------------------------
atctaataattttaatttcgtttcaatcaataacaa------------------------
------------------------------------------------------------
-----------------------------------taaattgttctaaactaataaacta
a-----------------------------------------------------------
------------------------------------------------------------
------------------------------------------------------------
------------------------------------------------------------
------------------------------------------------------------
------------------------------------------------------------
------------------------------------------------------------
------------------------------------------------------------
------------------------------------------------------------
------------------------------------------------------------
------------------------------------------------------------
------------------------------------------------------------
------------------------------------------------------------
------------------------------------------------------------
------------------------------------------------------------
------------------------------------------------------------
------------------------------------------------------------
------------------------------------------------------------
------------------------------------------------------------
--------aacagggagactatatgactca------aaaaaagggattctaaatccgaga
ataacttg-----taattttttttta--attaatttaataaaggagactc----------
-----------------------------------------------------------t
atgactcaa---------------------------------------------------
--------------------ttcg------------------------------------
-----------------------------------------------------------c
gaataacttgttggtaaaatt--------------------tggtgttacact---cata
cttggtatctc------------------aggacgaggtgtgccttcctccgtgcc----
-------------------------tccaatcatttatac--------------------
-------------------------acaacct----------------------------
----tgtgttgggactcacgccacgaatggcgagagtt--------------ctacgcaa
ttgtcaaata-attctggactggaacaagaacccacaagagatatcataagttcaacggt
catccagacagaaacccgagcagaaacccgaggactactttttgatctgaatcaaattta
taatga--agaagaaatagaaattctggagtcttttcaagaaaca---------------
----aaaaaatat--------ttagaaagagta------------aactttcaaaatttc
atgaaggtac--------taaatttcgaaagagtaaaatatggagagtccctaaag----
------ccacgagatttctttttagaaaacgtaaaatgtgaatatttcacggagtcagta
cttgtttctttgataa--------------------------------------------
-caaaatttaaactgggaacgatattcgacaatggagagcataaggcctctctgaaacag
ataaagaccttaaatcagaaaatattggacacggtaa-----------------------
------------------------------------------------------------
------------------------------------------------------------
------------------------------------------------------------
------------------------------------------------------------
--ttaaagctgtcgagtactcaggctcg--------------------------------
---------atagaaaagcgacgtgaagg------gcgcaatcaaaaggaaatgatgag-
--------------------------------------------------gttggtcaag
acggtagaatccggtaaagagctggtagaatttggtaatgcgtccct-------------
-------------------------ccgaaggatg---ggtaaa---aagccccgtccgc
cacttaaactttcagtaagtagagaaagagg-----------------------------
------------------------------------------------------------
--------ttcac--------------gatgattttaaaatattttatcttaggtaatct
agtatcctcatgcatgaagataa---------------------------taaattcggt
cattgtggtcggactctattatggatttttgaccacattctcc-----------------
---atagggccctcttatttctttc--------ttctccgagctcgggttatggaagaag
gcgccgagaaggaggtttcagcaacaac---aggttttattgcgggacagctcataatgt
t----catatcaatctattatgcgcctctgcatctatcattgggtaaacctcatacaata
a-----------------ctgtgctaattcta-----ccgtatcttt----tgtttcatt
tcttctggaacaatcaca------aaaacttttttgatttcggatccggatctactaccg
taaattcaatgcgtaatctcagcattcagtgtatattcttgaataatctcatttttcaat
tattcaaccatttcattttaccaagttcaacgctagccagattaatcaacatttatatgt
ttcgatacaacaacaaggttttttttgtaacaagtagttttgttggttggttaattggtc
acattttattcatgaaat------------gggttgaattgatattattctggatacgac
aaaataa---------------------------tttgattagatcgaataagtacct--
------------------------------------------------------------
------------------------------------------------------------
------------------------------------------------------------
------------------------------------------------------------
------------------------------------------------------------
------------------------------------------------------------
------------------------------------------------------------
------------------------------------------------------------
------------------------------------------------------------
------------------------------------------------------------
------------------------------------------------------------
------------------------------------------------------------
------------------------------------------------------------
------------------------------------------------------------
------------------------------------------------------------
------------------------------------------------------------
------------------------------------------------------------
------------------------------------------------------------
------------------------------------------------------------
------------------------------------------------------------
------------------------------------------------------------
------------------------------------------------------------
------------------------------------------------------------
------------------------------------------------------tgtctc
agaattgaaaaactttatggctcgaatttttagtattttattatttattacctgtatcta
ctatttaggtagaatgccgttgcctcttgtcactaagaaacttaaaaaaacctc-----a
aaaagggaagaaagggcgaaaaatgaggaagaaacagatataggaatg---------tcc
gaa---agggggacta---accagcaacaagaggaatccgccgaagaagaccctttcctt
tgtttagaagaaagggagggtctggacaaaatagaggaaacggaagaaatccaagttaat
ttgaacggaaaggaaaaaacaaaggatgaattcaacaaagagaaatactctaagaatagc
cca-----------------------------gaaaattattatcttgatggaaatcaag
acaattttgagttaaaaaaaaaaaaagagaaagaagagaaaaacgtcttctggtttgaaa
aaccccttgtgactcttc---------------------ttttcgactataaacggtgga
atc-----gtcca------------ttg---cgttatataaaaaatgatctgtttgaaaa
cgctgtaagaaatgaaatgtcacaatattttttttatacatgtcaa----agtgatggaa
aacaaaaaatatcttttacatatc------tgcccagcttgtcaacatttttggaaatga
tacaacagaagatgcttttgtgta----------------tgacagaaaagagatcctat
gaa----------------gagtcatataataattgggtttctaccaatgacgaaaagcg
aaaaaatctcagtaacgaactttttaatcgaatagcggttctagacaaggggtttcttgt
tatggatgtactcgaaaaaagaaccagattgtgcaatgatgagaatgaacaagaatgctt
accgaaaatatatgatcctcttttgaacggaccctgtcgtg------gaacaattaaaga
attgtactcacgttcaagcatgaacgagtatttaataccttcgatagaagatctcagaga
cactttttggataaataaacttcatgacatctttcctactcattctaaagaattgaaaaa
aaaaaaagatatacgaaagtcgttattgaaattgaaagacattgaccgattatcaactcc
tataagtgaatttgatggggaatccattactaaaataaaagatactttttt-----actt
tcagaacaaga---------------aaggtttgattcgcaaaatcaatcaaaatattta
ttcgatgtaattaaaccacattttaataaaccaaattccaatgaccaaatagttcgaaaa
aaacagattggaaaaggaataaa----ggaaataagaaaaaaggttcttcagtggtcata
caaattgattgatgatttggaagaagaggaagaagaggaagaggcaaccgaggatcgtgg
tattcgttcacgaaaagccaaacgtgtagtgatttttactgataacgaaacgaataaaaa
taacaccagtaatcgtgatcaagtagatgaggtggctttgatacgttattcacaacaatc
agattttcgtcga----gacataattaaaggatccatgcgtgctc----------aaaga
cggaaaacggttacttggaagctgtttcaaacaacagtacattcgccactttttttggac
agaatagacaaaatttttgttttatcttttgatatcgatcgaatgttgaatttcattttc
aggaattggatagtagagggcacagaattccgaattccggattcggaagagcaagaggcg
aaagaaaaagataaaaataaa---------------aaagaaaatgaacgtataacaata
gcagaaacttgggat----accgttctatttgctcaagcaataaggggttatatgttagt
aa-----ctcagtcaattctta-gaaaatatatagtattgccttcattgataatagcta-
-------------------------aaaatatcgggcgtatcctagtatttcaacctgcc
gagtggcatgaagatttggaagagtggaatagagaaatgcatgtt--------aagtgca
cttataatggtgttcaattatcagaaaatgaatttccaaaaaattggttaaccgacggga
ttcagataaagatcctatttcctttctgtctaaaaccgtggcaccgagctaagctacaat
ctcaaaattcaataaaaaataaagagaaaaaacaaaatttttgttttttaacagtttggg
gaatggaagcagaa----------------------------------------------
------------------------------ctaccttttggttctcctcgaaaaggacct
tccttttttcag----------------cct-----atttggaaacaaca-aaaa-----
-------------aaaaaacttaaa-------------aaagtaa----------aaacg
aaaagt---------------------tttctagccctaaaaatgataaaagaaagaaca
------------------------aaatggtttggaaaa---------gtatcaaacgaa
aaaacaaaa-------tgggtt----acaaaaaaagt-------tcaatttataaaaaaa
ataatga--------------aagaacttataaaacgaaattcca-----------tttc
attatttgaattgaaggaagtatctgaatcg--------------------------aat
tcaa------------atagaaagaaaa---------------cgaaaaaattattgata
aaaagaa---------atcagat---gattccggaattgtctattca---aattcgatcg
ac----------------------------------------------tgattggacaaa
ttattcactgacagaaaaaaaaatgaaagatctggctga---------------------
------------------------------------------------------------
----------tagaacaaatacaatccgaaatcaaatcgaaaaaa---------------
------------------------------------------------------------
------------------------------------------------------taacaa
aagacaagaaaaatagatttat---------------aactaaagatataaatatt----
---------cgtcctaacgaaacaactt-----gggatgataaaagattagaacagtca-
----------aaaattttttggcagat--agtaaaaagaggaagggcccgactaatacgt
aaatgtca--------------ttatttttggaatttttgtattg----------aaaag
atatacatagatatctttttac----gtatcattaatattcct-agaattcctagaagga
atatagaaattttacttcaatcaaaa------aaaaaaattactgataaatatagtta--
----------------------------caatgatg---------------aaacaaata
aaaatc---caattcattttatttcgactataaatataaaaa----------gatccact
tttaagactactaatactagtaataaat---------------cgcggattttgtgtgac
ctctc-----------------------ttctttgtcacaagcatatgtattttacaaat
tatcacaaatacaagttagtaacaagcattacttgaaatccttatttcaatatcatggaa
caactccttttattaagaataaaataaagattttttttga---aacacaagga-atattt
gattctcaatcaagacataaaaaatttcacgattttggaatgaatgaatggcaaagctgg
ttaatgagtaatgatcaa---------tatcaatacaatttatc----tcaaactagct-
ggtctggattagtaccgcaaaaatggcgaaatagaataaatcaaaatttg----------
--------gcaaactcaaac---aattttgatttatatgaaaaagagccattaattcatt
acgagaaggaaaagaat----------tatggagtaaattcattaccgagccgaggagat
aaatt---a-aaaaactacaaatatg-ctct----------tttatcaaataaatat---
----------------------------------attcattatgaaaa--taaga-----
---------------------------------------gtagctcatcttttta-----
-tgggttaccattacaagtaa--------atcgggtcggcgggattttatataattataa
tcc-------------------atataatt-----ctgaaatttttgatttgccggg---
---cgat-atagatcttagtaatt-----atctaag------------------------
--------------------------agaagact----atgttattgata----------
---------gagatcaaaatccggatagaaaatat-------------------------
------------------------------cttgattggagaacttttcattttt----g
tcttagaaaaaagggca-----------------------------atattgcggaatgg
acaaatatagatattggagccagtaccaacattacta-----aaaaaatgaa-gtctcag
attaattattatcaaataatagaccaaatggaaaaaaagaaaacggataataaagatttt
atgaatctcccgattcataaacaaattga---------ctcagccaatcaaacaaaagta
ttt---------tttgactggatgggaatgaat-----------------------gaag
aaatactaaacgggtctatatcgaa-----tcgcgaa-----------------------
--------------------------------------ctttggttt----ttcccagaa
tttctattattttatgatgtatataaa-----attcaaccttggatcatacca------c
ttaatttgcttcttttaaaattg------aatataaataaaaagc--------------a
aaaaaagga-----------tcttcatatatcata------------------------t
aatcaaaacaaatctcttaaattagagaatagaaatcaagaagaaaaacaacagcccgtc
cgaggagatcttgtatcatatgcacaaaatgaaaataatccgggatctgatccattaaaa
aaaaaaaaagatggtaaaaaagattttgatagatcaaacattcaaaacaacataaataaa
aagaaatctaagagcaacatagcagcagaattggattttttcctgaaaaaatattttctt
tttcaattgagatgggataattcttttaaccaaaaaatcatcaacaatattaagatatat
tgtctactccttagattgaaaaatccaaaggaa-attgcgatatcctctattaaaagaga
cgaaatgagtctggatgtaatgctgattccgaaggctacaactcttataaaattgataaa
aa----gaagactgttgcttattgagccagctcggatatccataaaatgggatggacagt
ttatcatgtaccaaaccatagcgatgttgcaggtgcataagagtaagtaccaaacataca
aaaaaaaaagaaatgtt--------------------------------------gataa
caaaggtcttactgaatccattgcacgacatgaaattttgtt-tgggaatcaagacgaaa
ataataatgattttcttgttcctgaaaatattttatctcccagacgtcgtagagaattga
gaattcaaatttgtttaaattcgaaaaatttcaaggttagg----gatagaaacctagaa
ctttccaatgaaaatagtacaagaaactgtgagccatctttttataaggataagaatctt
gatgtagatataaataattttttaaaattcaaatcctttctttggcccaattatcgatta
gaagatttagcttgtatgaatcgctattggtttgataccaataatggtagtcgtttc---
----agtatgtcaagaatacatatgtatccatgattgataattaggtaatggtacattta
catgg---------------------------------------------atcatgtggt
atatgaagacaa-ataa--------atatacaaacgctttgtgtt---atatttca----
--ttctggtacatgatattgatttaatgactttatattagctt------------agaat
taga--------------------tctag-------------------------------
----------------------------------------------taatgaatc-----
------gtcataattttctcttatcttcggtctaaacttttat-----------------
----------------cttttgt-gggttagaaatatacttat-------------atat
atctaaataatttgaaaattttttattat---------------------------tgaa
ttgattcacctttttat----aataaaaaaaggtgaatcaattcag------tttgttgt
gtataa-caaataaagaatagttgggactatt----------------------------
------------attagtgatcagtaaatccatatttgtatt-----------tgatttg
taaaaaaggggaatttttattatgataaaaaacttattcgtttcagctatttcgcaagaa
gaaaaaaaagaaaacaagggatccgttgaatttcaagtattcagcttcaccaataaaata
cgtagacttacttcccatttggaattacacagaaaagactttttatctcagagaggt---
------ctacgaaaaattctgggaaaacgtcaacggctattggcttatttgtcaaagaaa
aacaaagtacgttataaacaattaattagtaatttg---------------aatattcgg
gagttaaaaactcgtta-atttaatttgaagattctatttgatttattcgatttata---
---------------ttatacttgaaattcaat--aaattttttttttgaattttgatga
a----------ctttatttcgttttgagcaatccgtagaataatgaattgggg-aaaaat
agatgactgtacaaactacaagaaaagatctcatgatagtcaatatgggtcctcaacacc
catcaatgcacggtgttcttcgactcgtcgttactctagatggggaagatgttattgact
gtgaacccatattgggttatttacacagaggaatggaaaaaattgcggaaaatcgaacaa
ttatacaataccttccttatgtaacacgctgggattatttagcgactatgtttacagagg
caataacggtaaatggaccagaacagttgggaaatattcaagtaccaaaaagagcaagct
atattagaataattatgctagaactgagccgtatagcttctcatttattatggcttggcc
cttttatggcagat--attggtgcgcagactcctttcttttatattttccgagaaaggga
attaatatatgacctattcgaatctgccacaggtatgcgaatgatgcataattatttccg
tatcgggggggtcgctgcggatctaccttatggctggatagacaaatgtttggatttctg
tgattattttttaacaggggttacggaatatcaaaagcttattacgcgcaatcccatttt
tttggagcgagttgaag----------------------gcgtgggcattattagtgg--
------agaagaagcaataaattggggtttatcaggaccaat------------------
------gctacgagcttccggaattcaatgggatcttcgtaaagtcgatcattatgaatg
ttacgacgaatttgattgggaagtacagtggcaaaaagaaggagattcattagctcgtta
tttagtccgaattagtgaaatgacggaatccataaagattattcaacaagctctggaagg
aattccgggggggccctatgagaatttagag----------------gtacgtcgctt--
-----------------tgatagagcaaaggattccgaatggaatgattttgattatcga
ttcattagtaaaaaaccttcgcccacttttgaattatctaaacaagagctttatgtgaga
gtagaagccccaaagggagaattggggatttttttagtagg------agatcagagtgtt
tttccctggagatggaaaattcgcccacctggttttatcaatttgcaaattcttcctcaa
ttagttaaaagaatgaaattggccgatattatgacaatactaggtagtatagatattatt
atgggagaagtt----gatcgttgaaatgat---aattgatacgacaaaactacaagcta
tc-aattctttttccagatcggaatccttaaaaga-------agtttacggactcgtgtg
gtt----acttgttcccacttttactcttgtattgggaattataataggggttctagtaa
ttgtatggttggaaaggc------aaatatccgcaggggtacaacaacgtattggacccg
aatac-----gcgggtcctttgggaattcttcaagctctagcaga---------cggtac
caaat--tacttttcaaagaagatcttctcccatctaga---ggagatattcgtttattc
agtatcg----ggccatctatagcggtgatatccattttactaagttatt--------ta
gtaattccttttggctatcaccttgtttt-----------------agccgatctca-gt
ataggagtttttttat------------------------ggattgctatttcc------
--agtattgctcctattggacttcttatgtcaggatatggatcaaataataaatattcct
ttttaggtggtctacgagctgctgctcaatcaattagttatgaaataccattaact-cta
tgtgtgttatc--------------------aatatctctacgtgcgattcgttgg---g
acattacttcatttttacctaccttttttcgttctaggaaaagtggaatatattga----
----atacatatcttcatttttt-----------------------tatttatcatttgg
ggcgatgaactaaaccagatagttatatga------------------------------
-gtgaaacaaaacagcttata---------aattggcagtaaaaagattgagtctcattc
cctaggtacaagagttaaacgtacgtaaatataatacagtagaaccaataggattacccc
aagattg--gttgattactcatcatat-ctagtttgaagcgggtacaaaagatcaactgt
atggggtttttattgtacgtattaccccgggggtctaacaaaatttagtggaagattagg
aatactaaagtacacaaaggattagt---aatgtagataatgtaagtaagttatc-----
-caaaagggtatttctgcataat-----------aa------aaaaggaatac-------
---taatgggacttaaaattggtagaaatgatcaagcagtacttccccacgatcccgatt
cagagtatgctcctatc-------------------------------------------
-------------cacttattaa-------caaattattatca--------------gga
acgaagtaatccttt-------------------------ttctatatatctattttt--
---------aatttatggattgtaatcttaat--------------acacagatagaatt
cttgtcatta----------------ttcatgaac---tgaattaatagaatatctaat-
------------------------tcttctttataattgaaagaaatgaatcgaaataaa
------------tatctattgatacaagacgatccaacgagtattttagtgaaacgttaa
tttattactaaacaaaaa----attataagggatgagat---------caattcagaagc
attttttattata--gcagacagaattgcattggtctaatttgggactcttagatgtatc
ttcactatatctaccctatactataatatcgagataatattgaaaa-----agtcc----
-----------------------------------ttagatttatttgtggccat-----
----------------cgaggagccgtatga--------------------agcttaagt
ctcatgtacggtt----ttgcaatagcgat---------------------gggaa----
tagtaatgttatcaccgacta------------------------------taattatct
aacagttcaagtaca-----------------gttgatatagttgaggcgcagtcaaaat
atggtt------------------------------------------------------
-----tttggggttggaatctgtggcgccaacctatag--ggtttactg-----------
tttttttcatttcttcactagc-agagtgcgaaagattaccttttgatttaccagaagca
gaggaagaattagt----agcgggttat-caaactgaatattcaggtataaaatttggtt
tattttacgttg-cttcctatctaaatctactagtt------------------------
-tcttcgttatttgtaaccgtccttt-----acttgggaggctggaatctatct-attcc
atacatattagtttttgagcttttcggaataaatgaagtgggtggagtctttggaatgac
aattgggacctttattacattagctaaagcttatttgttcttgttcatttctatcacaac
aagatggacgctaccgagaatgcgaatggaccaactattaaatcttgggtggaaatttct
tttacctatctctttaggcaatctattattgacaacctcttctcaacttttttcgctgta
aagtcatataatattctaaattaagaacttctctcaaacaagaaaaagaaacatcctatt
ttttattgatattcaagatatgttccctatgg----taactgggttcatgaattatggac
aacaaacggtacgagctgcaaggtatatcggtcaaag---------ttttatgattactt
tatctcacgccaatcgtttacctgtaactatccaatatccttatgaaaaagtgatcacat
cagagcgtttccgtggacgaatccactttgaatttgata-aatgcattgcttgtgaagta
tgtgttcgggtatgtcctatag-----atctccccgttgttgattggaaattggaaacca
atattcgaaagaaacggttgcttaattatagtattgatttcggaatctgtatattttgtg
gtaactgcgttgagtattgtccaacgaattgtttatcaatgactg---------------
aagaatacgaactttcggcgtatgatcgtcacgagttgaattataatcaaattgctttgg
gtcggttaccaatgccagtgattggagattacacaattcgaacaattacgaatttaactc
aaataaaaagagccacgggtaaa------ctacttgattcaaaaacaattactaa--tta
ttattaagattccat---tttg-------------------------------------a
atgtagtaaagt-aaaacttctttcattttgcttgttaaataatttggaat-ccgaagaa
tagtgagaattcaaatttgttttgggttgaaattaataaaatc-----------gattca
tattagttggttatatatatggatacctgtaattct-----atcaataatta--tttccg
aacgaaacttacggataga--aaagtagtagtcaattagccaattactaggcatat----
-ttatatcaacactcacaccccattagattttaatagatttaaaacgtatc--aaaaaat
agggtaacttctttcttttt----tcctgatttggtcaatagggtcatgaaaaatttcta
cttaatttttttacatagaatggatttacctggacca-----------------------
-atacatgattt-----tc--------ttatagtttttttg--------gggttaggtct
tataatgggaggtctaggagtggtattacttaccaatcccattttttctgcttt------
----------------ttcattagggttggttcttgtttgtaca----------tcctt-
--------------attctatactccatcgaactcttattttgt-------cgctgctgc
acagctccttatttatgtggg---------------agcaataaatgtattaattatatt
tgctgtgatgttcatgaatggttcag------aatattac-agcg----------atttc
catgtttggac---------------------cattggggatggagttacttcactagtt
tgtacaa----------------------gtattttt-----------------------
-----------------gttttactaattactactatcctagatacatcatg-gtacggg
attgtttggactacaagatcaaaccaatttttagagcaggacttaataaataatggtcaa
caaattgggattcatttatcaacggattttt-----t------------tattccattcg
---aacttatttcgataat------------tcttttagttgctttgataggtgcaattt
ctatggctcggcagtattaaatgaaatacttagaaa-----taaaaataataataattac
tacgc-----aaatttataggaaagcgttcttttatttcaattccatttattcttcatgt
attttattcatcatgtataaaattagaaaacggaaatattcttagtttactctattttct
ataatcaataccgtcctttattatgtacctt-ttatattct------------attttag
tgaattgaatcagttgaattgttgttcatattgaa-atgaatcaagattttta-------
---aggagttggtcaatgatgctcgaac-atg-tacttgtttt-----------------
-----------------------gagtgcct-------atttattatccattggtatcta
t----------ggattaattacaagt---------cgaaata-tggttcgagcg------
-cttatgtgccttgaacttatactgaatgcagttaacataaatttcgtaacattttctga
tttatttgatagtc------------gtcaattaaaaggagacattttct--------cg
atttttgttataggaattgcagctgctgaagcagctattggattagctattgtttcatca
attcatcgtaacagaaaatcaacccgtatcaatcaatcgaatttgttgaataaataatgg
taacattaaca------tatatatatatataaaatggaatat------tcaccaattaaa
gttagtatgtgacacataaacagtactttt---taataaaacgcaaaaaatc--------
aaagtatcttggtcctctttcatgaattcatgagcatataccgaagaagtagattgattc
tggtaaatctaaatcattgattcgtct-----ggtgtct--------------acaatat
ataataaatttactactttactagatcgagaatttataat--------------------
gttcaaaatttttatagatccaatgtcacattcagtaaagatttatgat---acatgtat
agggtgtactcaatgt--------gtacgagcttgccctacagatgtattagaaatgata
ccttgggatgggtgtaaagctaagcaaattgcttctgct--ccaagaacagaagactgtg
taggttgtaaaaggtgtgaatccgcttgtccaacggattttttgagtgtccgggtttatt
tatggcacgagacaactcgtagtatgggcctagcttattgatacgtttcagaaaattcca
cttgaatcc------aatttctatctttaccgacaaaacccgtactcgaaaaatt-----
------------------------------------atatttttttctttcgagcacggg
tttttatggtcaaagtgtatcttgtctttacc------acgaatgattttccttggttaa
caataattgttggtttaccgatattcgcgggtactttgattttcttttttcctcatagag
gaaataagattattaggtggtatactatatgtatatgcatcttagaattacttataacgg
cctatgtattctgttatcattttcaattggacgatcctttaattcaattagagcaggatt
ttaagtggattcgtttttttaattttcactggcgactaggaattgatggactttccgtag
gacctattttactcacgggatttatcactactttagctactttagcagcttggccagtta
cgcgagattcgcgattgttccatttcctcatgttagcaatgtacagtggtcaaataggat
tattttcttctcgggatcttttacttttttttattatgtgggagttcgaattaattcctg
tctatctacttctatccatgtgggggggtaa-----------gaaacgtttg--tattca
gctacaaagtttat---------------------------------------tttgtac
actgccggtggttcca------------------tttttcttttaatgggagttctaggt
atgggtttgtatggttctaatgaaccgacattaaattttgaaacatcagccaat------
----caaccgtatcctgtggcattggaaatacttttttattttggattccttatt-----
----------------gcttatgctgtcaaattgccgattatacccctacatacatggtt
accagatacccatggagaagcacat--------tatagtacatgtatgcttttagccgga
attttat-----------taaaaatgggagcatatggattggttcggatcaatat-----
---------ggaattattaccccacgcccattctatattttc-----------tccctgg
ttgataatagtaggtgcaattcaaataatctatgcagc----------------------
--ttcaacatctcttggtcagcgcaatttaaaaaaaagaattgcctactcttccgtatct
c-----------atatg----ggtt------tcataattatagga---------------
--------------------attagtt----------------ccataac----------
-agatacaggacttaacggagccattt-------tacaaatgatctctcatggatttatt
ggtgctgcactttttttcttggcaggaacgagttacga----------tagaatacgtct
tgtttatcttgacgaaatggggggaatagctatcccaatgccaaaaatatttacaatgtt
cagtagcttttcgatggcttctcttgccttgcctggaatgagtggttttgctgcagaatt
ggtggttttttttggattaattacgagccaaaaatttttgttaatgccaaaaatattaat
tacttttgtaacagcaattggaatgatattaactcctatttattcattatctatgttacg
tcaaatgttttatggatacaagc------aatttaa---gtctcttaattcttctttttt
tgatt----------ctgggccgcgagaac------------------------tttttg
tttcaatctgta-------------------tctttctacccgtgataggtattggtatt
tatccggatttcgttctctc-----------------actatcaattgacaaggtagagg
ctattctatctaattac--ttttatagataatt-----------------------ttca
tcaacaag----------------------aata-gataaaaacaaaaaaag-------t
cttttgattctaatcagatactcttgtttttgagaatcgtttgaatcaagtagtgtttca
a-----------------------acgattctc--------------------------a
aaaactcatataaac-------ttttctca------gatatgctattatttctatatatt
gtgtatt-----cta-----ttcgtaaag--------ttttttcaattag------atgt
taat-gcaaatgaaccataact----------------atgtagccctattcctaataga
tttactccaaaatagc-----------atatccaaattataaaaa---------------
------aaccgatagaagccacaattgccgaatttgagccttgcaaacttttatttgttc
tagtatgtaaataaattgcgaatattgtccaagtaataaatgcccaagtttcttttggat
cccaattccaatatgacccccatgcttcattagcccatactgctccagaaagaataccta
tggttaaaaatataaagccaagactaataacacgtgaactccaac-agtccaattgctga
attaatt--gatacctgtgata------atttctaaatgaacgaaaaatgttgtttttaa
------tgctttttgtattcatgtattgaatttcactaaagtaaagtggcccaatcggta
aataatatcc-------------------------------cttatatttcgaaaaaata
gaaatattttttcgaaatataatgacaagaagagctactgataataatgaaccacacaga
agagctgcataactcaataccatcatacttacgtgcatcattaaccact-----------
-------------------------------------------gtgattgtagagca---
---------ggtactaatattgtagattgatgcatt---tctcttaaaagacctgaagta
gcaa-acccttgggtaaaaatagtaccaggtgctgctagtacatttaaatgacttttttt
atttctaaaataaggaa-----------tcatataaataattgagaaactccacgaaaga
aacattaatgattcatataaattacttaagggtaaatgtctcgaataaatccaa------
------cgaataactaat-------aatcctgttata---------cataaaaaagaagc
taccattcctttttcggacgaatgggatagccctacaatttggt--------------gg
actaataagttaataaaaaaaattgtaattacaattgaaacaatcgacaaacaaatgtga
gttaatacgtgttctaaagttaaaaatatcataaaaaatcctaaaaaagggttctaaaat
aggacaaaaatacagaatgtaattctatacattata---ggagt-----tattctagtat
tt------------------------------ttttgactagtatttcaaaattatt---
---aatatgccgctactcggactcgaaccgagatgctctagcactgcttcctaagagcag
cgtgtctaccgatttcaccatagcggcttgctcgaaatcataataacccatctgtcttca
atcggctagattaaaggaggcaattcaatgtaatatcttgtacaaacattcgaaaataac
gtccaaattactagtggaacgtttaagaataaaaa-----ttaccttaattaagggatg-
cgttagttttaacaatccagtaaatagccttccattgaagagttgtaaccggatgg--tt
ctcttaattcatg-------------------cccataacttcca----ttttctattca
ttttttctattttctggatcacgaatttctacag----acagccaaaggtttgt------
tataaatattttgatagcttg-----tcaaacttgacgaattcttaggatttttttttat
tgtgttgtgtca------ata------------------------------------att
catattaa------tatgaatagtata---cttaccaaaccaattagcgagctgtag---
---atataac----aaaaagagtcaaa-taaaaaaatggattataattttacta------
----taacaatatacaatatataagatatagaatttaatttctaaaatgaattggtgggg
aaaagaaaa--ccccattccatcaaaa--------------gctcactaaagagaagggc
gaaaccttggtttttg---tgctttatttttttg------agtttattcagtacacataa
aatttgtatcct-acaa---------------tatacaa---------cactataaaatg
atatcttaaattgataagttca--------------aaatcttaattttgagtaa-----
-ttattcatct------tcctaaactaaattaaat-------aattatttaatttagttt
agttggt-------------------------------------tcatttcatatcgatt
aagatt-----------atttcaagacttt----attattacttctttgtt---------
----------tgtcgcaaaaaaaaacttttagaattcccggtggaaagcgattttgcta-
-------aagaaaaagcttttattgctgcccaaga-tgctttgtttttccaaaaattttt
acga-atacgctttttggatatagaagtacgttttttcggaactgccattttgcaaataa
gatatttgtcattgttatag------------------------------ttaaatgtgt
aagacatctattgtttaata------------ttaataaaagtaaaaaaaaataatatgt
gaata------------------------ctattacatacaatatcggatctgaagaagg
ggttatttatactggctagtattttatatatatc------cgaatgaaaatattgactat
actatat-------gatgtcaaa---------------------tttatgtatataaaaa
tccagttgtttgcagttagtaataa------aaaagggggttcatttgcgtattctcatc
atgttctatttctttttttatctg---------aa-atagaacatgatgagaacccttac
ctaat----------------------------------------------aaaaaaaa-
--aacttcgctgtaaaataaaattctttctattaattataattgagga------agtaaa
gtat-----atctaattaaaattctaaaaatagaatgagaccagtattttttagtaattt
atttattaa------atgatacgttgatcgggttga------gttgttagtaggtcatag
aatctatatcaga-ataaaattcttattttttttgatcattttttcttattgtatgtatc
caaacaaga-tttttgtgttactaaaatg-----attgaa------aatattagattctg
tatc-------ttttctttagatatcttaaattattcttaatta-----atattaattat
tttttcttttattcaaagtaaagtaataatttttcaatactaacttaatcttatatcttt
ttatttaattaattttatttactttattttaattgataat----------tgaatatcaa
atttataatattgaatttgagaactgttacaattttaaaaataaagataagagtagaatt
ttgaactatattcttgttaagttatttcatactttttcatacttttactccttttgaaat
cgagaaatacat----tacatatactggtgaattggaaacaaaaaaatacaaaattcata
aaaaactaaatataaatatattatggaacatacatatcaagatgcatggatcataccttt
tattccccttcc---gattcctatagcaatagggacggg---tcttctccttttcccggc
ggccacaaaaaagattcg------tcggatatgggccttttttagtgttttattactaag
tatcata-----atgattttttctgccatcctttctattaagcaaataaatggcagtcct
atct-------------accaatatgtatggtcttggaccatcaataatgatttttc---
--------cttagat----------ttaggtaacttgatagatccgcttacttccattat
gttaatattaattacgactgttggaataatggttcttatttatagtgacaattatatgtc
tcatgatgaaggttatttgagattttttgcttatatgaatttttttaatgctt-------
------------ccatgctaggatta--gttacaagttcaaatttga------tacaaat
ttatattttttg--ggaattagttggaatgtgttcgtatctattaataggtttttggttc
acacgacccc------ttgcggcaaatgcttgtcaaaaagcctttgtaactaatcg----
-----------ggtaggggatttttgtttatttt--------------------------
---------------------taggaatcttaggtctttattggataacgggtagttttg
aatttcgggattttttcgaaacagccaagcatttaattgat---aataatgggt----ac
aattctttgt---------------------ttcttactttgtgtgcttctt--------
------------------------------------------------------------
----------------------tattatttgttggtgcgattgctaa-------atccgc
acaattcccccttcatgtatggttacc-cgatgctatggaaggcccaactcctatttcgg
ctcttat-----------------------------------------------------
------------------------------------------------------------
----------a------catgctgctactatggtggcagcaggtatttttcttgtagctc
gactttttcctctgtttatagtcataccttacataatgaat--attattg--ctttggtt
ggtataataacgctactatta----------------ggagctacttt-------agctc
ttgctcaaagagatattaaaaggagtttagcctattctacaatg---tctcaattaggtt
atattatgttagctttaggta----------------------tgggatcttaccg----
--agctgctttgtttcatttgattactca-------------------------------
---tgcttattcgaaagcattattgtttttaggatctggatccattattcattcaatgga
aagcgtagttggatattctccagataaaagccagaacatggctcttatgggtggtttaac
aaaatatgcgccaattacaaaaaactcatttttattaggcacactttc------------
-tcttt------gtggtattccaccccttgcttgtttttggtccaaagatgaaattctt-
-------------------aatgatagttggttatattcaccaatatttgcaacaatagc
ttgttttacagcaggattaactgcatt-ttatatgtttcgaatgtatttacttacttttg
agggccatttaaacattaattgtaaaaattacagtgcaaaaaaaaataatggattatatt
caatatccatatggggaaaaacatggtcaaaagtgatacaaaaaaattattttgtatc--
---------aacaacaacaatgaataattatgaaaatttttttttta------aagca--
---aatcaaattgatggtactggaataagcaatatgatgcgacccc---ctactataaaa
aaaattattgccaatacaaaaacttccacgtatccttatgaatcgg--------------
----------acaatactatgttatttccgcttcttgtattggtcatatttactttgttt
attggat--acataggaat--tcttccttttgatcaaggaagaa---ttcattttgata-
-------------tattatcaaaatggttaattcc---------gtcga-----------
--taaattttttacattcagatt--caaacaactcttttgattggtatgaatttcttata
aatgcaattttttc----------------------------------------------
----agttagtatagcttatttgggaa--------tatttatagcgttacttttatatgg
tcctgcttattcatatttcca------gaattttaa--cttaattaatctttttgttaaa
agaggtcctcagagaattttctgggataaaattataaatcgaatatataattggtcgtat
aatcgtggtt----------acatagatgttttttatgcaaaaaca--------------
-------------ttaattgcgggtataagaggatt------------------------
agcagaactaactt------------atttttttgataaaa-----------aagtaatt
gaaggaatta------------------------------cgaatggtattggtgtta--
---------taagcttttttgtagcagaaagtactaaatacataggtggggggcgaatat
cttcttatctcttcttt---tacttattttatgtaaccattt------------------
----------------ttttagtaatttaccttaaata----------------------
------------tagtttatag-------------------tttataaac----------
----------------------------------------------------tatttctt
cttcattataaattt---------------------------------------------
-gattcagatcaaaa---------------------------------------------
------------------------------agtagtcctcgg--------------gttt
ctgctcgggtttc-----------------------------------------------
------------------------------------------------------------
-------------------------------------------------tgtctggatga
ccgt-------------------------------------------------------t
gaa----------------------------------cttatga--tatctcttgtgggt
------------------------------------------------------------
---------------tcttgttccagtccagaattatttg--------------------
--------------------------acaattgcgtagaactctcgcca-------ttcg
tg---gcgtgagtccc---aacacaaggtt------------------------------
------gtgtataaatga---------------------------------ttg------
gaggcacggaggaaggcaca---------cctcgtcctgag-------------------
------------------------------------------------------------
-------------------------------------ata--------------------
-------------------------------------------------------ccaag
tatgagtgtaacaccaaattt---------------------------------------
------------------------------------------------------------
------------------------------------------------------------
-------------------------------------------taccaacaagttattc-
------------------------------------------------------------
------------------------------------------------------------
------------------------------------------------------------
---------------------------------gcgaattgagtcatag-----------
-----------------------------------------------------agtctcc
tttatta-----------------------------------------------------
------------------------------aattaattaaaaaaaaa-----ttacaag-
-------------ttattctcggatt--------tagaatccctttttttgagtcatata
gtctccctgtttta------------gtttattagtttagaacaatttattgttattgat
tgaaacgaaattaaaatt-----------------------------------------a
ttagattcta--------------------------------------------------
-----------------attattatatgataa-ttcttaactttccat------------
---------atatagaaatagaaacggataggctagaagcgacatttc-----ttatgtc
aatgacaccaaagagatagtaaatgaatggaattgggatatggatggaatataatgaaat
agagcc---------actttttggttccctatgaaatgaggcatggaacagagccattac
gaagaagttttgggagttacgaaggg-----agcttcgggttcatagtggtcacgggttg
agaatgggaattgaactctatgagatctaatttcccattgttcctcagtagctcagtggt
agagcggtcggctgttaactgattggtcgtaggttcgaatcctacttggggagatttgat
tcattctgaatt-----------------aaaaaatgaagaatgaaagggctcgctttga
ccgttaggagtaggtaacccgttccatgtctttgtttctattgcactctatctcatcgta
tcacattctgttctgcgatatttgagaatcaccgtc----aatacctcggtgtaggtccg
ggataatcctttgttccatagccccagggctatttacaactagccaattcagaattctca
gatgtactagtactagccgtgcatcaaaggtgcagtcattgattctcccgagaggtcaca
attaccgcgagcaaacatattaatgacgagtaacaca----tttttgctatgctactaa-
-------tacttatacttgctctgctattcagcccaagcctggctgaggaaaagctgcgg
ggagtaaaaca--aaaaaatagggcgcccc-----------cggcatactatatttaata
gtaaa----tccttcgcgag---aaaaaaaagta-aaagcattccatttcgacaaaagac
ccacacccaagttccattatttttggtccactattctgatcatgattttcctacccccag
aggtaaaggaaaggtccttaccttttgggccggttgtgggcgaggagggattcgaacccc
cgacaccgtggttcgtagccacgtgctctaatcctctgagctacaggccccaccccgtct
ccactggatctgttcccgggagtaccctcaaaaaggaacctttcctcgcctcagccattt
cgg-----gttaagaagatgtgaaagcgcgtttctctctt-----ctctataagaatggt
gccttccgaggtgtgaagtgggagagaagggatgtcataattggagttttgaataagacg
accttttc-----ctt-----------------ttttttcat------------------
----------------------taagaatgcgaggtgttaagctttttatcatcctggcg
tcgagctatttttccgcaggacctcccctacagtatcgtcaccgcagtagagtttaacca
ccaagttcgggatggattggtgtggttcctctacgcctaggacaccagaatatcgaacca
tgaacgaagaaaggtatgagagaaaagcatattggctagtgattgtgaggcccc-cgttc
ttgact---ggaggggacaccaaaggcctccgcccttccatcccttggatagatagagag
ggtgggcagagcttttggttttttcatgttgtcaaagagttgaacaatgaaaatagatgg
cgaatgcctgatcgaattgatcgggtcatgtaggaacaaggttcaagtctattggtctgt
taggatgcctcagctgcatacatcactgcacttccacttgacacctatcgtaatgataaa
cggctcgtctcgccgtgaccttctcttggattctcaaaacttctgtcgctccatccccgc
aggggcagagaacccgtcgctgtctcgactgtgctaccggaggctccggggaagtcggaa
taggagagcactcatcttggggtgggcttactacttagatgctttcagcagttatccgct
ccgcacttggctacccagcgtttaccgtgggcacgataactggtacaccagaggtgcgtc
cttcccggtcctctcgtactagggaaaggtcctctcaatgctctaacgcccacaccggat
atggaccgaactgtctcacgacgttctgaacccagctcacgtaccgctttaatgggcgaa
cagcccaacccttggaacatactacagccccaggtggcgaagagccgacatcgaggtgcc
aaaccttcccgtcgatgtgaactcttggggaagatcagcctgttatccctagagtaactt
ttatccgttgagcgacggcccttccactcggcaccgtcggatcactaaggccgactttcg
tccctgctcgacgggtgggtcttgcagtcaagctcccttctgcctttgcactcgagggcc
aatctccgtccggcccgaggaaacctttgcacgcctccgttaccttttgggaggcctacg
ccccatagaaactgtctacctgagactgtcccttggcccgtaggtcctgacacaaggtta
gaattctagctcttccagagtggtatctcactgatggctcgggcccccccggaagggggc
cttcttcgccttccacctaagctgcgcaggaaaagcccaaagccaatcccagggaacagt
aaagcttcatagggtctttctgtccaggtgcaggtagtccgcatcttcacagacatgtct
atttcaccgagcctctctccgagacagtgcccagatcgttacgcctttcgtgcgggtcgg
aacttacccgacaaggaatttcgctaccttaggaccgttatagttacggccgccgttcac
cggggcttcggtcgccggctcccctgacatcaggtcaccaacttccttgaccttccggca
ctgggcaggcgtcagcccccatacatggtcttacgactttgcggagacctgtgtttttgg
taaacagtcgcccgggcctggtcactgcggccccctttgtgagggggcaccccttctccc
gaagttacggggctattttgccgagttccttagagagagttgtctcgcgcccctaggtat
tctctacctacccacctgtgtcggtttcgggtacaggtacccttttgttgaaggtcgttc
gagcttttcctgggagtatggcatgggttacttcagcgccgtagcgcctggtactcggac
attggctcgaggcattttctctaccccttcttaccctgcaaaagcaaggtcaccttgcgt
ccttgaaccgataaccatctttcggctaacctagcctcctccgtccctcgggaccaacaa
ggggtagtacaggaatattcacctgttgtccatcgactacgcctttcggcctgatcttag
gccctgactcaccctccgtggacgaaccttgcggaggaacccttaggttttcggggcatt
ggattctcaccaatgtttgcgttactcaagccgacattctcgcttccgcttcgtccacac
ctgctcgcgcgagtgcttccctctcaggcggaacgctcccctaccgatgcatttttacat
cccacagcttcggcagatcgcttagccccgttcatcttcggcgcaagagcgctcgatcag
tgagctattacgcactctttcaagggtggctgcttctaggcaaacctcctggctgtctct
gcacccctacctcctttatcactgagcggtcatttaggggccttagctggtgatccgggc
tgtttccctctcgacgatgaagcttatcccccatcgtctcactggccgaccttgacccct
tttattttggggtcatatctagtattcagagtttgcctcgatttggtaccgctctcgcgg
cccgcaccgaaacagtgctttacccctagatgtctagtcaactgctgcgcctcaacgcat
ttcggggagaaccagctagctctgggttcgagtggcatttcacccctaaccacaactcat
ccgctgattcttcaacatcagtcggttcggacctccacttagtttcacccaagcttcatc
ctggtcatggatagatcacccaggttcgggtccataagcagtgacaattgccctatgaag
actcgctttcgctacggctccggtgggttcccttaaccaagccactgcctatgagtcgcc
ggctcattcttcaacaggcacgcggtcagagccctggtctcctcccactgcttgggagct
tacggtttcatgttctatttcactccccgatgggggttcttttcacccttccctcacggt
actacttcgctatcggtcacccaggagtatttagccttgcaaggtggtccttgctgattc
acacgggattccacgtgccccatgctactcgggtcagagcataagctagtgatgctttcg
gctactggactctcgccatctagggtgcagcactccaccgcttcgcctagcagcacgacg
cttgtattgctctcccacaaccccgttttcacggtttaggctgctcccatttcgctcgcc
gctactacgggaatcgcttttgctttcttttcctctggctactaagatgtttcagttcgc
caggttgtctcttgcctgcccatggattcagcagcagttcgaaaggttgacctattcggg
aatctccggatctatgcttattttcaactccccgaagcatttcgtcgcttgctacgccct
tcctcgtctctgggtgcctaggtatccaccgtaagcctttcctcgtttgaacctcgccgt
taactttaaggctatgccatcctaaggtgctgctaaatgtaaggatcttatcaacgtcca
tgaatgataaatcatagatccaactgccgaatcgaaaaaattgggtgctatcatatacct
ttgtatcggccaagttcacgagctggagataagcggactcgaaccgctgacatccgccac
agggtaaaccactgcctctcaggcctccccgacttattctaccatagaggccgacgatag
acaataactcccccccgaacacagcttacaactttcatcgtactgtgctctccaaagagc
aactcttctcaaaatctcaaagggtgctgagttggaatcccattctaaggattcttgcgg
ttccggagaatccagctacaggagaaccaggaacggagagctttacccccctttccgccc
gactctttggtcttaagaatgctggttttaagaatgagtgattgctcttctccgaccctt
actgcccaacctaagagcggacagctaatgcgttccac------ttattgaacagggttc
tatggtcggtccgtgacccctggatgccgaaggcgtccttggggtgatctcgtagttcct
acggggtggagacgatggggtcggcccatggattttccttccttttgccgcatttcgctc
aaagggttgaagggagatagtgcatcaagttgttcgcaagggccaacttgatcctcttcc
ccagggatcccagatgagggaaccctaggagagccgccgactccaactaccgtccatgta
cgatccatactagatctgaccaactgcccatcctacctcctctacgttcttgacagccca
tctttgtctcagtagagtctttcagtggcatgtttcggtcctctttcccattacttagaa
aaagtgagccaccggttcaggtacaagatactatcattaccgcctggacaattagacatc
caacccgtaatcgcaacgacccaattgcaagagcggagctctaccaactgagctatatcc
ccccgagccaagtggagcatgcatgaaggagtcagatgcttcttctattcttttccctgg
cgcagctgggccatcctggacttgaaccagagacctcgcccgtgaagtaaatcatcgcac
ctacgatccaaccaattgggagagaatccatcgattctttttcgggagcgattcatcctt
cccgaacgcagcatacaactctccgttgtactgcgctctccaagtgtgctagtt-ccccc
cttcttacttgccatggcaagtctttgtgaaataactccgatgagaagaaaaaagaaggc
gttaagagaccctcctggcccaaccctagacactctaggatcctttttcaaacctgctcc
catttcgcatttcgagtcaagagatagataaatagacacatcccattgcactgatcgggg
gcgttcatagtgactgagggggtcgaagaccaagaagcgagttatttataccaagcattc
tttttatggctagatccaatctcccggtccctgcggaaaggaaaaagaatttcaagttcc
tcccttcccgaaaggaggattagggaaatcctattgattgcagctttctccagacctccg
ggaaaaacatg--aaaaaaaaggctcgaatggtacgatccctccgtca-ccctttcattc
tggggtgatctcgtagttcttggtctgtgaagatgcgttgttaggtgctccatttgattt
taccattgaggccgaacctaaacctgtgctcgagagatagctgtccatacactgataagg
gatgtatggattctcgagaagagaggagccttggtggt-cccccccggaccgcccggatc
ccacgagtgaatagaaagttggatctacattggatctcacctgaatcgccccatctatcc
tcctgaggagaagtttcgtttcaaactccggttcgaacaggaggagtacgccatgctaat
gtgccttggatgatccacatctccgggtcaggcgctgatgagcacattgaactatccatg
tggctgagagccctcacagcccaggcacaacgacgcaattatcaggggcgcgctctacca
ctgagctaatagcccgtcgtgcgggcctcccacc-ggggcccgctatgccaaaagcgaga
gaaaccccattcc------tctctttcctttttacg-cccccatgtcgccgcacgggagg
gacatgggtacgta----aaaaagggtatcctatcaacttgttccgacctaggataataa
gctcatgggcttggtcttacttcaccattgagaaacgaaagaagacttccatctccaagc
ttcgctcagacgtagctcgcttctttttgggtgtgaagcagtgttaaaccaaaataccca
acaagcattagctctccctgaaaaggaggtgatccagccgcaccttccagtacggctacc
ttgttacgacttcactccagtcactagccctgccttcggcatccccctccttgcggttaa
ggtaacgacttcgggcatggccagctcccatagtgtgacgggcggtgtgtacaaggcccg
ggaacgaattcaccgccgtatggctgaccggcgattactagcgattccggcttcatgcag
gcgagttgcagcctgcaatccgaactgaggacgggtttttggggttagctcaccctcgcg
ggatcgcgaccctttgtcccggccattgtagcacgtgtgtcgcccagggcataaggggca
tgatgacttgacgtcatcctcaccttcctccggcttatcaccggcagtctgttcagggtt
ccaaactcaacgttggcaactaaacacgagggttgcgctcgttgcgggacttaacccaac
accttacggcacgagctgacgacagccatgcaccacctgtatccgcgttcccgaaggcac
ccctctctttcaagaggattcgcgacatgtcaagccctggtaaggttcttcgctttgcat
cgaattaaaccacatgctccaccgcttgtgcgggcccccgtcaattcctttgagtttcat
tcttgcgaacgtactccccaggcgggatacttaacgcgttagctacagcactgcacgggt
cgatacgcacagcgcctagtatccatcgtttacggctaggactactggggtatctaatcc
cattcgctcccctagctttcgtctctcagtgtcagtgtcggcccagcagagtgctttcgc
cgttggtgttctttccgatctctacgcatttcaccgctccaccggaaattccctctgccc
ctaccgtactccagcttggcagtttccaccgcctgtccagggttgagccctgggatttga
cggcggacttgaaaagccacctacagacgctttacgcccaatcattccggataacgcttg
catcctctgtcttaccgcggctgctggcacagagttagccgatgcttattccccagatac
cgtcattgcttcttctccgggaaaagaagttcacgacccgcaggccctctacctccacgc
ggcattgctccgtcaggctttcgcccattgcggaaaattccccactgctgcctcccgtag
gagtctgggccgtgtctcagtcccagtgtggctgatcatcctctcggaccagctactgat
catcgccttggtaagctattgcctcaccaactagctaatcagacgcgagcccctcctcgg
gcggattcctccttttgctcctcagcctacggggtattagcagccgtttccagctgttgt
tcccctcccaagggcaggttcttacgcgttactcacccgtccgccactggaaacaccact
tcccgtccgacttgcatgtgttaagcatgccgccagcgttcatcctgagccaggatcgaa
ctctccatgagattcatagttgcattacttatagcttccttgttcgtagacaaagcggat
tcggaattgtctttcattccaaggcataacttgtatccatgcgcttcatattcgcctgga
ggttgctcccagaaatatagtcatctctaccccctcacgtcaatcccacgagcctcttat
ccattctcattcgatc-acggcgggggagcaagtcaaaatag-aaaactcacattggatt
tagggataatcaggctcgaactgatgacttccaccacgtcaaggcggcactctaccgctg
agttatatcccttacctgcccccatcgagaaatagaattgactaatcctaaggcaaaggg
tcgagaaactcaacgccacgattccactattcctgaac-----aacttggagccgggcct
tcttttcgcactat----tacggatacgaaaatagtgggaacaa-----------ttgga
ttcaattgtc-----aactgctcctatcggaaataggattgactacggattcgagccata
gcacatggtttcataaaatccgta-----cgattttcccgatcta--------gggtttt
acacgaagaag--------------------attttgctcagcatgttctgttcgatacg
ggtaggagaagaacccgactcgatattgtta------aaaaaagaaaggaagcagaacca
agtcaagatgatacggataaaccccttcttc-----ttgcgccaaagatcttatcatttc
cgaagcaac--------ttacatctcttttccatttccactcaagagttcttatgtattt
ccacgccc-----tttttagacctc-aaaaatggacaaattccttttcttaggaacacat
-----actcgtcactccaaaaaagagaatggtaaccccaccattaactacttcatttatt
aat---------------ttcatagtaatcaaaatacatgtcatgtcctaccgagacaga
atttctaacttgctaccctcttgcatagcaggcaaagatttacctccgtggaaagg----
-cggattcattcggatcaacatgagggtc-----caactacattgcattgccagaatcca
tgttgtata----tttgaaacaggttggacctccctgcttctctcatggtacaatcctct
tctcgctgagcccccctttctccttggtccacagagaaaaaataga----ggactggtgc
caacagttcatcacggaagaaaggactcaccgagccgggatcgctaactaatactactaa
tactaatataatagaaaagaactgtcttttctgtatactttccccggttctgttgctacc
gc------gggccttacgcaatcgatcggatcatatagatatcccttcaacacaacatag
gtcatcgaaaggatctcggacgacccaccaaagcacgaaagccaggatctttcagaaaat
ggattcctgttcgaagagtgcataaccgcatggataagctcacgctaacccgtcaatttg
ggatccaattcgggattttccttgggaggtatcgggaag-----ggaatgtaataatatc
gattcatacaga-agaaagggttctctattgattcaaacgctgtacct------------
--------------------aagatttcacatagtacttttgatagaca---tttgatag
ac--aaataaatcagatttttttcgtacccttcgctcgatgagaaaatggatcagattct
acaggatcaaacctatgggacttaaagaatgttggaagggggtaaaaagaaaagagaggg
aaat-----aaaatagagaaaatagaatctaaattaaataaagaataaaagtcaatcaaa
agaaataaataatat-----aataaatcaag--aaaaaaaataagtagaaga-aaagaac
ccagatt---------caaaatgaacaaatgaaaactcgaaaaggatttttctgattctc
gacgaatgaagggcaaagggattgat----tgaggaagatctctttttcttattagaaga
tt--------------------ataagattaagatcttgattggatccgcatatgttatg
tttatgtttggtaaaaagaagaatcttctcctttgagaataat-caaaaatggaaagtgt
tccgt-----tggaacatgaaaacgtgactgaattggtcctagttgctcttcgggacgga
gtggaagaggggaggagattt-----tccaacgaggaaaaggatccaatgacttcgaaag
agttgaacgaggagccgtatgaggtgaaaacctcatgtacggttctgtagagtgacagta
agggtgacttatctgtcaacttttccactatcacccccaaaaaaccaaactctgccttac
gtaaagttgccagagtacgattaacctctggatttgaaatcactgcttatatacctggta
ttggccataatttacaagaacattctgtagtcttagtaagaggaggaagggttaaggatt
tgcccggtgtgagatatcacattgttcgaggaaccctagatgctgtcggagtaaaagatc
gtcaacaagggcgttctagtgcgttgtagattcttatccaagacttgtatcatttgatga
tgccatgtgaatcgctagaaacatgtgaagtgtatagctaacccaataacgaaagtttcg
taaggggactggagcaggctaccatgaga-caaaagatcttctttctaaagagattcgat
tcgga------actattatgtgtccaaggtccaatattgaaatcatttcagaagttttcc
ccggctttgtccgtgtcaacaaacaattcgaaatacctcgacttttttagaacaggtccg
agtcaaatagcaacgattcaaagcacttctttttacactatttcggaaacccaaggactc
aatcgtatggatatgtaaaatacaggatttccaatcctagcaggaaaaggagggaaacgg
atactcaatttaaagtgagtaaacagaattccatactcgatctcatagatatatatagaa
ttctgtggaaagccgtattcgataaaagtcgtatgtacggtttggagggagatctttcat
atctttcgagatccaccctacaatatggggtcaaaaagccaaaataagtgattttagccc
ttataaaaagaaaaccgattattgaacctctttcacgctcatgtcacgtcgaggtactgc
agaagaaaaaactgcaaaatctgatccaatttatcgtaatcgattagttaacatgttggt
taaccgtattttgaaacacggaaaaaaatcattggcttatcaaattatctatcgagccct
gaaaaagattcaacaaaagacagaaacaaatccactatctgttttacgtcaagcaatacg
tggagtaactcccgatatagcagtaaaagcaagacgtgtaggcggatcgactcatcaagt
tcccattgaaataggatctacacaaggaaaagcacttgccattcgttggttattaggggc
atcccgaaaacgtccgggtcgaaatatggctttcaaattaagttccgaattagtggatgc
tgccaaagggagtggcgatgccatacgcaaaaaggaagagactcataaaatggcagaggc
aaatagagcttttgcacattttcgttaatccatgaacaggatctatatagacacatagat
ccatggacccatatatctcgatcggaaaagaatcaaatcaatagaaaaagaaagaatcgg
aattgatcgatatctctttctcgaaacaaatgaaaaggaaatgaaagatgaaacataaat
catggatcaactaagccctctcgggggcttgcttaagaataagaaagaggaatctcatgt
aaata--------ccatggaata---------cctattcatggggattccgtaaata-tc
ccattccaagaatcgaaagttcgaa--------acaatcgggacttttttggagattgga
tgcagttactaattcatgatctggcatgtacagaatgaaaacttcattctcgattctacg
agaatttttatgaaagcgtttcatttgcttctcttccatggaagttttattttcccagaa
tgtatcctaatttttggcctgattcttcttctgatgatcgatttaacctctgatcaaaaa
gatataccttggttatatttcatctcttcaacaagtttagtaatgagcatagcggcccta
ttgttccgatggagagaagaacctatgattagcttttcgggaaatttccaaacgaacaat
ttcaacgaaatctttcaatttcttattttactatgttcaactctatgtattcctctatcc
gtagagtacattgagtgtacagaaatggctataacagagtttctgttattcgtattaaca
gctactctaggaggaatgtttttatgtggtgctaacgatttaataactatctttgtagct
ccagaatgtttcagtttatgctcctacctattatctggatataccaagagagatgtacgg
tctaatgaggctactatgaaatatttactcatgggtggggcaagctcttctattctggtt
catggtttctcttggctatatggttcatccgggggagagatcgagcttcaagaaatagtg
aatggtcttatcaatacacaaatgtataactccccaggaatttcaattgcacttatattc
ataactgtaggaattgggttcaagctttccctagccccttctcatcaatggactcctgac
gtatacgaaggagtgcggttcgttcgataaattcccacc------tctatctctgagatg
tttggatttttcaaaactccatggacatgcagaagagaaatactatccccactcggacca
agacataacttttaccaaaagtttcaaagtttattgtgatctttttgttcaaataacaat
taaggtgaagcagggtcaggaacaacgaatctctttatgataaacagatccattttgcaa
gttcgtt-----attacgggt-----agttcctacaaaggatcggactaatgacgtatac
--------aatacttgaattatcgatgtagatgctacatagttggttctcatccttcaga
gactacgagtgtaataggagcatccgtcgacaaagggatcaccctaagatgatcatctca
tggctattgagaacgaatcaaatcagatggttctatttctcaatctttctgacttgctcc
tacggaaccaaggtcggaagaaaagattgagaaagtcagtcattcacaaccgctgatgaa
ggattcctcgaaaagttaaggattcgtaatcc----------tttttagaaatcgaatgg
attcggtcttatacatacgcgaggaaggtaatcaaaaaagaaagaagaactcatcttctt
tc----ttttatcacttaggagccgtgtgagatgaaagtctcatgcacggttttgaatga
gagaaagaagtgaggaatcctcttttcgactctgactctcccactccagtcgttgctttt
ctttctgttacttcgaaagtagctgcttcagctttagccactcgaattttcgatattcct
ttttatttctcatcaaacgaatggcatcttcttctggaaatcctagctattcttagcatg
atattggggaatctcattgctattactcaaacaagcatgaaacgtatgcttgcatattcg
tccataggtcaaatcggatatgtaattattggaataattgttggagactcaaatgatgga
tatgcaagcatgataacttatatgctgttctatatctccatgaatctaggaacttttgct
tgcattgtatcatttggtctacgtaccggaactgataacattcgagattatgcaggatta
tacacgaaagatccttttttggctctctctttagccctatgtctcttatccctaggagga
cttcctccactagcaggttttttcggaaaactccatctattctggtgtggatggcaggca
ggcctatatttcttggtttcaataggactccttacgagcgttgtttctatctactattat
ctaaaaataatcaagttattaatgactggacgaaaccaagaaataacccctcacgtgcga
aattatagaagatctcctttaagatcaaacaattccatcgaattgagtatgattgtatgt
gtgatagcgtctactataccgggaatttcaatgaacccaattattgcaattgctcaggat
accc---ttttttagcttctagggtctatttcttagttcaagatccctcttactaactgg
aatcaaagaattactcgatctgttccgcccaaagtgggaatgggctggggttatgaactt
ataatcatggaatcgactcgatcatcagattataagttcattccataccgga-ccagacc
tgaatagggttatgtacattctcattatgagaa-gggtcattcgagcgtatgtaaataga
tactatgtttacatatggatccctgcgtcgttacattccatttaggattagaaataggcg
taatcggacctacttt-ttacatatctctcgttatttgtttgggtaccatattcacttct
ttgggcttc-------tatggaatcgaggagtaggtttgattgtgcatctttttg-----
-atatatataaggtatcccccggataattcaaatcgaagcaattggatgtccgactcgag
cctatatgacatgaccgatcgatagaaatactccaacactctacctttctcatatattcc
atacatcacactagatagatatcatattcatggaatgtgattcactttcaagatgccttg
atggtgaaatggtagacacgcgagactcaaaatctcgtgctaaatagcgtggaggttcga
gtcctcttcaaggcataa---tataatatcgaggatgctcattcaatgagcaattcaata
agagatctcggatcgaatcgatattgatataccgagtatctgttgatacgaactattccg
gcgatccccacgatccgagtccgggctgttggaattggaataagttcggcagcagatcac
gaaatcttggcgaccctctctatcgaatgaatggggagtccgctttgaaatcgtccgccc
tgcacccaccccccgagtatatacttcaacaggaatcacacaggggtagattgatacaat
agaaacctctggtaaaatgcccgcccgtaacccagtagataaagtacattacatagtccg
ttttagggattggcgacttacccattcagtgactttggcacggggcgttcccaaaacggg
tactattgggtcgggtgaattcgatactagatgtttgttggcattccagcctcccttctc
ctttcagggcctatccgaaagagaatccagtacctcttggtcgtgaatatctgaatagga
cgaaccggccccgtggatatctttgcttcggaacaaaacaattcgaattag---------
------------------------------------------------------------
------------------------------------------------------------
------------------------------------------------------------
------------------------------------------------------------
------------------------------------------------------------
------------------------------------------------------------
-----------------------------gctcggtcaactggaatgtgtattatccata
t---aggagatcatatc-ttccggctaaggaatgggaaatctttctcctgttacatgaat
caaatgtttcatttcatccgggaaaagccatctctttcttaacaatgtctttgtcatttg
atccaatagcgttccattagataggaacagatttgataaatactgagaactctcggatag
agtattagaacggaaagatccattagataatgaactgttggttctaagccatctctggcg
atgaatcaacaattcgaagtgcttttcttgcgtattcttgatgaaccagcgtttatatat
agatgtaggagaatttgtttgggaagtaagaagcccttttgacatctcttgatctgcaaa
gaattctcgacgtgaaaacacagagacaaagggctgatctttgaataggaaaagaaatgg
atctgcagggtcccaaatgaattggcttattcgaaaaaagccttgttctttggaagatct
atctcgtgtctggtactgcatggttccactctgcaagaactccgaatcattctcttgaag
ctcatcctc------tttatgataaatgatccgcttgcc------ccgaaatgacctggc
ccaatagggaaatcccaattcattaggcctttcgatacaatcaaatagattgccacaagg
gtgccatattctaggagcccaaactatgtgattgaataaatcctcctcgagctgttgcgg
gtcgagggctccttctcctcccccttcttcaaactccaattcgtat------ttttcata
tagaaatctctgatcaacgatagaataagatccattttgcatcatatcgaaaggattcct
tggttcggaccgaagaagcaatgtcactcgatccttataaaactgactgcaatctttttc
tgtcggtgaggatcccaccagaacgccttctacttctaataggccatgaactagatcaga
atcattctcaacgaatccataagaagtgatcccgtttttttcatcgggtccgggtggaga
ccacagatcttgagcgaccgatccggcagaacaactcaaaagataaagaaggatcgttaa
tttcttcatgctcgttccaagctcgaagtaccatttgtacaaataagaatccccttcctt
acatgatttcttcttcatatagatagatataggatctatggggcaattgcttagaagtac
attttgtgcaatagcccttcctatctgatagaaaaggatcccatgatcctgaaccgatcg
tacctgggatcgcaaatcccaagtttgtttatgaagagcggatcgaattgtattagtgtc
tataatggatttcttctgtgtaatactaattgatagggcctcattggtaagtgctacaag
atctcgtgcattggaacccatggttatggacccgaatccattagtatggaacattttctt
ttccaagtaaaatcccctagtataggaaagagtgaaaaagtgctttcgttgttgtggaat
aagaagccttcgtatcttaatgcatgtatttgatttattcggagctattagagcaggatc
cactttttggggaatatgagtcgaagcaataacaagaatatttcgagtggagcatctt--
-------tcacaatccctggagagatggttcactaatagaccgagggataagtaattcga
ctcattcacatacagatcatgaatgtttggaatccatattatgcaaggagacatcacttt
tgctaattcgaatggaagggtaatatcaaatcggtctattttcggcgtca------tata
catagttagcgcattcgtcatagttagcag------ctccgtatcaaggtcatcatcgat
atcgtcactatcatcaatatcgtcactatcatcaatatcgtcac---tatcatcaatatc
gatatcatcaataagataacctttgggcttgtcatccaggaacttgtttggaaataccgt
aatgaaaggaacataggagtttgtcgctaggtatttgaccaaataggatcgtccagttcc
tatagaacctatcactaaaatacccctagagggggatagagctaagcggagcgaaaaggg
ttttccaggagatgggaaatgaaaactattagccccacacgaggtt------tgtgaata
agtgattgtctgagaatgagcaaggaatatccgtctttctgctaaacaggatctattgaa
ctcataattcattagattctttttatgaatgtcaactaagtatcgtaagtaaactgatcc
cggttgttcaatcatttgataaccagaatcattctttgataaatgatcactatgagtcag
actcaatagaatttgatcaatccttttttctgtcgttaaggcggaaaactgaaccaagaa
ttctctttcttcatcatcaatcgaatcactgttcgcaacccaggattctattttatcatc
aatccaatcaccgttcacgttttttctttttcgtatcaatgaatagatctctttacttgt
acgacttagatgtcccgtatttctcgaaaaagtgattcgattgatgggatttggtatgat
acttatgagatccataatatcgacgagatttatattccaatatttcttc------ttaga
acgtattgatttgaccccataagcgggaccaccgcccaatagcatgttgccgccagaagc
agaaccccgtatttcttctagagaatctccgaattgtttcagagcaactagaaagaggtt
ctttaaccagaaagaattccgttcagatgtaggatacccatccagaagttttcgcaactc
aatcatgtatgatggaatcatcaaagatttgatcttttcgaactctgtctgtaactcact
agaggctcgggaaacaaagagaagatgtgtacgaactagatatccagcaacaagaagaaa
gaaaaggattgaatagagtaactcccgagcatttggtgatctcagatgtgcccatatcaa
tggaacgggtgactcattatgtcgacgaatcgtttcttcagacagaagaagatcatgtaa
aaacttactcgaaatctcacttatcagattccattgtggaagaatcgcccacaatttttt
ctgaggaattggccatgatatatctgatccatgcataatatcatgaaaaatggataccca
tttttgactgatactt------agtatcggcaataggtctgaaaaagtatctaaaagggt
gaaat------------------------------ttagatatttgcaccctgccgaagt
aaggaaccatggcatatatgtttggaacagattcaa---tttggagagatttgaaaaagc
actatctcgttgaaaggttctatacatctgccgtttctcaacgcatttctttagacaaag
actccgtttttttctcttttcggatggtaaatatttctcagaatatggagtgtgaatcaa
ccccatgtttgaattgaa------attgaaatactgatgcaagttcttcccttctgaatc
agatggattcatatctgaaagaggttgacaataagttctttcaaaattaacaatttgtcc
ctctgttagaggtgttccagaaatgtctgcgatcgagtaaagagctctacgaacgaatgg
agcggatcgaattggaaaatggaaagatttgtacaagttatatgtttcgtcaccactttg
tggaaaatcattaggtatgaatatgttagatacctgtgactcgattggtgaaatagtatc
tctctccccaaaaacatgtttttttttacctttaccgacgcacaaagaaaatattttctt
gcgaatgaacaagatattgaggaattgtccatacgtaagatcatacttattgatacgggc
cttttccacataaaaagggaatcttttgttacaatagaaccagaagtgatgtggattatt
caagaatcgaagtcgatttgctttataaaaagaagatatcaatgaacttctatgaaatgg
tttcgcgggattcagccaattgtctcgatcgtgggatatcattgagaaataggaatccgc
gttatcaaaagatttcctgcgattatttc------gggtatggaatgattcaatcatcca
ctttggtatcttattgaacaaaaatggtgatattcttcctccattgatcaagaatttcga
tttttgggaagtatcatgatcatccaataagaaggatttccatttattcaaatgaacaat
ttgaacacctattgattctaacaactgattgcagagttgatcattcggacctttcaattc
ataaatgtggatctcggacctatgaatggggatattcccgatactcacaaagaaaaaagg
aagtgacttagacaaaaagagaagcgacttggacgaaaagagaagcgacttggacaaaaa
g------------------------aaacgaagtgacttagaaaaattttgtttgtcgat
aacctcggaccaatcaatcgaatattgatta-----------------------------
-------------------------atacgtaatcgatcgaacactacttgaaaaa----
-----ggctcttctgctcagcaacgaaatgttccaaatgttcctgtaaattcttgctccc
cttggaccatttgtatctatatgcatcaggatcccgattcatggatctctcggttcgaga
aataagaggatcgaaccatttcttctgactcgttttcaaattcgataaatgttggttgat
cgtatatttcattatagttctatgattcagagtatcatttcctatttgatccctttgaat
tccatattcgaagttgcgatcggatctatt------aaagaattgattcgatacatttct
tatgtacccatgggtgctatattggatttgaatcagattttggatcaatctatattgatt
gactgccttcattatgttgttgctagcaaataccactatttttggttttggatcttccaa
agcattcccgcaggagatctggacccatttttttctgatcctttgataaaaagattcatt
ctcttcataaaaaataggaggtagaaccaataaagatttctttttcgattcatccctgga
gttgaatacctcattcaagaattttttttgatccaatctgtaggaatcaatagaaaaggc
caatcccttatgatacaccagatccggctcggttattgatagagttaatagatctgccat
ttcttgaaatttctcttcggattcaaaatcgtggtgcaacgtgtatcctcccctgttccg
gtcatggaatagatgaaataaataaaaaaatgaattttggtttaagaatgaaatcttatt
ggaactgtccatatccggttcatccttcggaaccatatcacatcccggatctgataaaat
aggatgaattgagacggtattttgtaaatacgtaattatctggaatatatcaaccatttc
tttattttccgatctcctggaagggacaaaagaaaaatcttgttgttttttcaacaattt
ctgatctctagtggacccctcagtaggattcgaacccagatgaagttctgaccacctgtc
agagaaaaaagaacggattgatcttgtaggattcccaagaaattcttcgatttcttccgg
aagccgatgattattcatcggcttctcacgttccgtgaatagtcgggacattgaggaatc
cccagaaaggcgttttgggaatcggtctaattctatctctgctcgttccgtttgaagaaa
ggaaggatcccaaagaatcgatctttcttttagttgttgaatctcgctttgattgatcaa
tgtgtgatattccgaatcctcattactaatggaatctaaatgatctctggattgatcaga
agatcctttcaattggctagaatccgttacttgaacgaaaatagatcttgtcgaatcata
ttgcatatttgacgatacattccgtaccttgctaaaaaaccgatccttgtttaccaaccg
cacactgtctaaccaaatccaattctctctcgatacgttcctcaaaaaatctgattcgtg
cggattcttcccccaactaacgaagagatcttggcggaattgccacatatgaaattgagc
acaattttgcaaagaaataccccacttgtttctcgagaggagatgggaaacacgctcaat
atcatttgattgaatagttgacccagctccttgttgtttgaagaaaccctccacttcaat
aggtcttttttcacgaaaagcagacatgagataacaaatccagtgtttcactaagatttc
gaatagctgtcccgaattccagttaattatgtttcgcttcttcctcggagaaagacgatc
aaacaattcccaatcatggtccttgcggatcggatcatccgtataggatacaaaaggaga
ctccagatatttgagatctttctctttgaatgagatctcaattccagctacggtttcatt
cgatatcttacaactagaatccctcctttttccgatctggttcctccgccaccgcgaacc
ccagttagattcaggcatgatacactttttagttattgggagaaccaaagtactctcttt
cggatccatgaaacaactctcagagatctttttcccttttggaagatacaggagcgaaac
aattaacctattgatattggaagacccaaaggattcttccaatgcatcatttctgggtcc
aatggaattcataggtataggaagaagccccatcaaatagatattttttctttcgaccat
atttcgactgttaatacgatatataaggaccgctactgcaagcagtactacccctttgat
cgtgaaatatcgattgcttgttgaaccctgcgaatcgcgtgaaagtaggatactccaaat
tcgggggtcaaagagtttcataaaacgttcttggtggaaaaaaatgtgagtgaaagatcc
cacggaatcgaattttgtccacgaatctaagaaatagtgagaattcttgatctctctcaa
tatctc------------tctcaattcgaagatccaggattttaatggatgtcgtttcac
tgcttcctgcttc--attgattcctcctaaggatttcatttcaattggaatt--------
------------------------------------------------------------
------------------------------------------------------------
------------------------------------------------------------
---------------------------tggttattcacgatgtacgacgatccccgttac
gcatccatggctgaatggttaaagcgcccaactcataattggcaaattcgtaggttcaat
tcctgctggatgcaagccaacgggaacgttca--------atacgtctattggaattggc
tctgtatcaatgaaatttcatcatccatacataacgaattgg---------tatggtata
ttcataccataacatatgaacagtaagaaatagaattcttatcgatactggaactcatag
ggaagaaaatggatttatggatggaatcaaatatgcagtatttacagacaaaagtattcg
gttattggggaacaatcaatatacttctaatgtcgaatcaggatcaactaggacagaaat
aaagcattgggtcgaactcttctttggtgtcaaggtactagctatgaatagtcatcgact
cccgggaaagggtagaagaatgggacccattatgggacatacaatgcattacagacgtat
gatcattacgcttcaaccgggttattctattccacctcttagaaagaaaagaacttaaat
caaaatacttaataacacggcgatacatttatacaaaacttctaccccgagcacacgcaa
tggagccgtcggcagtcaagtgaaatccaatccacgaaataatttgatctatggacagcg
tcattgtggtaaaggtcgtaatgccagaggaatcattaccgtaaggcatagagggggagg
tcataagcgtctataccgtaaaatcgattttcgacggaatgaaaaagacatatctggtag
aatcgtaaccatagaatacgacccaaatcgaaatgcatatatttgtctcatacactatgg
ggatggtgagaagagatatattttacatcccagaggggctataattggagataccattgt
ttctggtacagaagttcctatctcaatgggaaatgccctacctttgagtgcggtttgaac
tattgatttacgtaattggaagtaaccaattaggtttacaacgaaacctagaaatcgatc
actgatccaatttgagtacctctacgggatagacctcaacagaaaactgaagagtaacgg
cagcaagtgattgagttcagtagttcctcatataaaattattgactctagagatctagta
atatggagaagacaaaattgtttgaagcaccgacagagccggaagcgccccttgtttcac
agagaggaagacgggttattcacatttcatttgatggtcagaggcgaattgaaagctaag
tagtggtaattcgacccccggggaaaaatagatatgtctcctacgttacccg------ta
atatgtggaagtatcgacgtaatttcatagagtcattcggtctgaatgctacatgaagaa
cataagccagatgaaggaacggggagacctaggatgtagaagatcataacatgagtgatt
cggcagatttggattcc-----tatatatccactcacgtggtacttcatcatacgattta
tattagatccatctgtctagatatcatcatatacatccagaaagccgtatgctttggaaa
aagcttgtacagtttgggaagggattttgattgatcaaaaagaagaatctacttcaaccg
atatgcccttaggcacggccatacataacatagaaatcacacttggaaagggtggacaat
tagcgagagcagcgggtgctgtagcgaaactgattgcaaaagagggtaaatcggccacat
taaaattaccctctggggaggtacgtttgatatccaaaaactgctcagcaacagtcggac
aagtgggtaatgttggggtgaaccagaaaagtttgggtagagccggatctaagcgttggc
taggtaagcgtcctgtagtaagaggagtagttatgaaccctgtagaccatcctcatgggg
gtggtgaagggagggcccccattggtagaaaaaaacccacaaccccttggggttatcctg
cgcttggaagacgaagtcgaaaaaggaataaatatagtgatagtttgattcttcgtcgcc
gtagtaaa------taggagaatatcgaaaaaagagtcttgagtatagaaaactaggttt
cctcaacaaaa-------------aaaagatagg-agtaatcaact--------------
------------------------------------------------------------
------------------------------------------------------------
------------------------------------------------------------
------------------------------------------------------------
------------------------------------------------------------
------------------------------------------------------------
------------------------------------------------------------
------------------------------------------------------------
------------------------------------------------------------
------------------------------------------------------------
------------------------------------------------------------
------------------------------------------------------------
------------------------------------------------------------
------------------------------------------------------------
------------------------------------------------------------
------------------------------------------------------------
------------------------------------------------------------
------------------------------------------------------------
------------------------------------------------------------
------------------------------------------------------------
------------------------------------------------------------
------------------------------------------------------------
------------------------------------------------------------
------------------------------------------------------------
------------------------------------------------------------
------------------------------------------------------------
------------------------------------------------------------
------------------------------------------------------------
------------------------------------------------------------
------------------------------------------------------------
------------------------------------------------------------
------------------------------------------------------------
------------------------------------------------------------
------------------------------------------------------------
------------------------------------------------------------
------------------------------------------------------------
------------------------------------------------------------
------------------------------------------------------------
------------------------------------------------------------
------------------------------------------------------------
------------------------------------------------------------
------------------------------------------------------------
------------------------------------------------------------
------------------------------------------------------------
------------------------------------------------------------
------------------------------------------------------------
------------------------------------------------------------
------------------------------------------------------------
------------------------------------------------------------
------------------------------------------------------------
------------------------------------------------------------
------------------------------------------------------------
------------------------------------------------------------
------------------------------------------------------------
------------------------------------------------------------
------------------------------------------------------------
------------------------------------------------------------
------------------------------------------------------------
------------------------------------------------------------
------------------------------------------------------------
------------------------------------------------------------
------------------------------------------------------------
------------------------------------------------------------
------------------------------------------------------------
------------------------------------------------------------
------------------------------------------------------------
------------------------------------------------------------
------------------------------------------------------------
------------------------------------------------------------
------------------------------------------------------------
------------------------------------------------------------
------------------------------------------------------------
------------------------------------------------------------
------------------------------------------------------------
------------------------------------------------------------
------------------------------------------------------------
------------------------------------------------------------
------------------------------------------------------------
------------------------------------------------------------
------------------------------------------------------------
------------------------------------------------------------
------------------------------------------------------------
------------------------------------------------------------
------------------------------------------------------------
------------------------------------------------------------
------------------------------------------------------------
------------------------------------------------------------
------------------------------------------------------------
------------------------------------------------------------
------------------------------------------------------------
------------------------------------------------------------
------------------------------------------------------------
------------------------------------------------------------
------------------------------------------------------------
------------------------------------------------------------
------------------------------------------------------------
------------------------------------------------------------
------------------------------------------------------------
------------------------------------------------------------
------------------------------------------------------------
------------------------------------------------------------
------------------------------------------------------------
------------------------------------------------------------
------------------------------------------------------------
------------------------------------------------------------
------------------------------------------------------------
------------------------------------------------------------
------------------------------------------------------------
------------------------------------------------------------
------------------------------------------------------------
------------------------------------------------------------
------------------------------------------------------------
------------------------------------------------------------
------------------------------------------------------------
------------------------------------------------------------
------------------------------------------------------------
------------------------------------------------------------
------------------------------------------------------------
------------------------------------------------------------
------------------------------------------------------------
------------------------------------------------------------
------------------------------------------------------------
------------------------------------------------------------
------------------------------------------------------------
------------------------------------------------------------
------------------------------------------------------------
------------------------------------------------------------
------------------------------------------------------------
------------------------------------------------------------
------------------------------------------------------------
------------------------------------------------------------
------------------------------------------------------------
------------------------------------------------------------
------------------------------------------------------------
------------------------------------------------------------
------------------------------------------------------------
------------------------------------------------------------
------------------------------------------------------------
------------------------------------------------------------
------------------------------------------------------------
------------------------------------------------------------
------------------------------------------------------------
------------------------------------------------------------
------------------------------------------------------------
------------------------------------------------------------
------------------------------------------------------------
------------------------------------------------------------
------------------------------------------------------------
------------------------------------------------------------
------------------------------------------------------------
------------------------------------------------------------
------------------------------------------------------------
------------------------------------------------------------
------------------------------------------------------------
------------------------------------------------------------
------------------------------------------------------------
------------------------------------------------------------
------------------------------------------------------------
------------------------------------------------------------
------------------------------------------------------------
------------------------------------------------------------
------------------------------------------------------------
------------------------------------------------------------
------------------------------------------------------------
------------------------------------------------------------
------------------------------------------------------------
------------------------------------------------------------
------------------------------------------------------------
------------------------------------------------------------
------------------------------------------------------------
------------------------------------------------------------
------------------------------------------------------------
------------------------------------------------------------
------------------------------------------------------------
------------------------------------------------------------
------------------------------------------------------------
------------------------------------------------------------
------------------------------------------------------------
------------------------------------------------------------
------------------------------------------------------------
------------------------------------------------------------
------------------------------------------------------------
------------------------------------------------------------
------------------------------------------------------------
------------------------------------------------------------
------------------------------------------------------------
------------------------------------------------------------
------------------------------------------------------------
------------------------------------------------------------
------------------------------------------------------------
------------------------------------------------------------
------------------------------------------------------------
------------------------------------------------------------
------------------------------------------------------------
------------------------------------------------------------
--------------------------
>KX639503.1 Ranunculus austro-oreganus 
------------------------------------------------------------
--------------------------------------------------ccgcgcgtgg
tggattcacaatccactgccttgatccacttggctacatccgcccttctg----------
--------------------------ctttattgtttta---------------------
----------------------------tccattctaatttta---------atttttt-
-----------------------------------atcta---tgttatg----------
----------tacagaaaa-----aaaatataaaaat-taaag--------aattcacca
actc-----------------------------------------------------aaa
cttaagt------------------aagaaaaaaaacttatgctctatg---caagtaaa
aa------------aaacgcagtagtaataccc--gacttcttgtcttaacaagaag---
--tcgggtattactactgcaacttcaacgactcatatacactaagactaacatacactaa
gacctaagtcttagccatttatagatggaacttcaacagcagctaagtctagagggaaat
tgtgagcattacgttcatgcataacttccataccaaggttagcgcggttgataatatctg
cccaagtgttaattacacgaccttgactatcaactacagattggttgaaattgaaaccgt
ttaagttgaaagccatggtgctgatacctaaagcagtgaaccaaatacctactacaggcc
aagcagctaagaagaagtgtaaagaacgagaattgttgaaactagcatattggaagatca
atcggccaaaataaccatgagcagctacgatattataagtttcttcctcttgaccgaatc
tgtaaccttcattagcagattcattttcagtggtttccctgatcaaactagaggttacca
aagaaccatgcatagcactgaatagggagccgccgaatacaccagctacgcctaacatat
gaaatgggtgcataaggatattgtgctcagcctggaatacaatcataaagttgaaagtac
cagaaattcctagaggcataccatcagagaagcttccttgaccaattgggtagatcaaga
aaacagcggtagccgctgcaacaggagctgaatatgcaacagcaatccaagggcgcatac
ctaaacggaaactaagttcccactcacgacccatgtaacaagctacaccaagtaagaagt
gtagaacaattagttcataaggaccaccattgtataaccattcatcgacagatgctgctt
cccaaatcgggtaaaagtgcaacccgatagctgcagaagtaggaataatagcaccagaaa
taatattatttccataaagtagagacccagaaacgggttcacgaataccatcaatatcta
ctggaggtgcagcaatgaaggcgataataaatacagaagtagcggtcaataaagtaggga
tcatcacaacaccgaaccatccaatgtaaagacggttttcagtgctggttacccagttac
agaagcgaccccataggctttcactttcgcgtctctctaaaattgcagtcatggtaaaa-
atttggtttatttaattatcagggactcccaagcacacaaattatctctacaaatgtaa-
atagataattgaaggcttgttattaaacagtataacatgacttatatgtccgtgtcaacc
aataccatatcaacatcaatagatctagctatataaatctatatctataaaaa-----tg
ggaatgaattgaa-------taaagtaaactacaaaagaatataaaaagaatagaatata
aattgaatatggatttcaag-----taatattttcatattatagtgggttgcccgggact
cgaacccggaactagtcggatggagtagataagttccttattgaactaagataag--aaa
aacccctccccaaaccgtgcctgcatttttaattgcacacggctttctctatgtataaat
a--------gaaaacgcaa------tctctagatgttactct--aaaaaagtggaatact
cagttgattcaaccactactgaataagca------tttcag--tattgaaagaattcaa-
-----------tttattgaa----------------------ttctttaatctttaggaa
gaagtta----tatttacataatctcataatcactaatcaaagattcatcaggtcattaa
tacgaataatatcaaaataccaaatcctttctttagataacctatgtgaagaagaagaaa
tttttggtagaataaaagaaagaacatgttcttcctctataaggaattcttccaagaatt
ccgaacccaatctttttaaaaaagaacgtacagtacttttgtgtttacgtgctaaagttc
tagcacatgaaagtctaagtatatactttattcgatacaaaggttttttctttgaggatc
cgctataataatgagaaaaatttctgcatatccggccaaatctctcgataatatcagaat
ctagtgaatcggtccaagccggcttactaatggactgcccagataagttacaaaatttcg
cttttgctaatgatccaatcaaaggaataataggaactagagtattcaacttatttatag
caatatctataataaattcattttctaacatttgattccttaccaccgaaggatttggtc
gtacacttgaaagataacccaaaaaatggagaaaatgattggataattggtttatatgaa
tcctattcggctgagaccaaaaataaaaattacattcccataagtttacaaggtaatatt
tccatttcttcatcagaagaggagttccttttgaagacataattgattttccttgatatc
ggaaatagtgcatgaagggatccttgaacaaccatagcatggtatgaaaatcattacgaa
aaacgactttcaaatgttctatttttccaaaaaaatgtgttcgatcaagaaaagctatag
aagatgttgatcgtaaatgataagattttttacgtagaaaaagaaatatggattccgatt
catatacatgaaaattatataggaacaagaagaatcttcgattctctttaaaaaaaagag
agttctgtttcattttttgagtagtaaaactattccaattatgatactcatagagaaaga
atctcaataagtgcaaaaaggaggcatcttgtatccaacaacgaaggttttggactaata
gttcaaaatggatcggatagggtattagtacatctaatacatgatttaaatgtacaaatt
tatcctctaaaaatggaaatgtagaatgaatggatcctaaattaatcgatttttctattt
c---tttaccttggtaggaggatactaatcggaatgcaaatggaatttctacaatgacag
caaacccctctgatatcatttgagaatacaaatttttattatgcccaagaaaattttttt
ttttcgaatcattataaaaaagaatcaaatgcttctgttgatacattcgaataattaaac
gtttaacaattagtgaactatatttattttcataacttaaaatttgcatagactcataag
gaatcaatttagttaacccaaaatcatgagcaagtgcataaatatattcctgaaatagaa
gtggatataggaagtctcgttcttgagatctatccattttgaaatatctttgtaattcct
ccattttaaattcaatttgaaccaaaa-ctgagaa-------tttcttgggccatcaaat
gat-----acatagtacgatacagttaaaa---------caaggtatattattttattaa
g-aaaaga------accttgaagata-----attaattaacagattctatctttttcc--
---acctaatcgg--tttttgtttgtta-tacgata-ccaagatggttataaatccttta
tttttgcaacccgatcgctcttttgactttagaaaaaa----ttttaattatgtttctca
atatactgtttcttttacacattcgtctccactc------agggatattgttaatagtta
ggattcgg------aaaaagtggagaatccactta----------------aagttttaa
gtaaggttatgaaataaaaaacctttttccgcacctggaactaatatatttctaacgtat
aattagatcgggtaattattcgaa-ttaagaacatgagctcgttgc--tttttttgtttc
cctataatttaatttgagcttttcggctctatccatttattcactcgatccgaccataaa
--ttttttttgtaccgctcttaagaattaaaactc------taagaatcattaa----ag
aatattactttatataatataccgattccgtaagttaagtaatgacttcgtatttttatc
ttag----agttattcatt-tatacgacatgctgttttttccattcgttccctctcagga
tcagtcgtgatcttacaaactctaccaatggtatggacgaatccgttgcttcatccaaat
gtgtaaaagattctagccgcacttaaaagccgagtactctaccgttgagttagcaaccca
a-----aacttg------aattata-atagatacgatcggaatta--aaaa------aaa
ttggacaacccaaccccatcaaaaa--------tttatttatatttaattatgaacataa
ataaagaacaggtcgaatgaaatgaaaa-tacaaaaaaattatc------ata-----ta
agataaa---------tagatcttagt---------------------------------
----------------------ttttt-----tcattcataagagg----ctttttg---
-tattgtgtcaatcgaatccaagaaacttattatttaca---------------taaagc
aaagtaacaaaacttat------aggacgtggataaatagatc-----tatttatccacg
at-caattatatttgctcaatacactattgtcaatataaacattaaat------------
----------taagaaaaaaaaaggcttgtgttggattggcacttcataaatagaaaacc
-------tac--------------atagagaa-taaaa-aagtgtaga-aa---------
----agaaaaaaatgataaa-agggccac-------------------------------
------------------------------------------------------------
------------------------------------------------------------
------------------tccctc------------------------------------
------------------------tttt----ttctat----------------------
------------------------------------------------------------
------------------------------------------------------------
-------------ttcttgattgttgcattta------attttgtgtaattaacgcgaag
t-----tacttaaatatatttgccttctttaaaatatcatgaacag------ttcccgta
ggttgagcgcctttttcaaggaaatttaaaatggcgggaacatttgaataagtttgattc
tttatcggatcataaaaaccaactttcttaatatctcttccctctc--ttcgggatcgaa
catcaattgcaacgattcgatagatggcgcattgggatagatg-----aaaaatt-cccc
ccttagaa------acgtataggaggctttttcctcgtacggctcgagaaagaatga---
---------ttcaaatttagatcatacta------t-----------atagagtgacaat
atagatct-----ataaaattatt-----aattaaactagaatttagttcg---------
-----tttttcttccttacc-------gaaaaacccgaaaagaaaaaaa--------cat
tc-----------gtactt---------ataactca-------agttagataattctcaa
----------------------agagttc------aaaacctgtaatccttgaca-tttt
ctttattgagctctctct------------------------------------------
--------------------------------aaccaact--------------------
---------tttgtctcatttaaaatccac-cttttattccttatttttcttta------
-------------tttttttctgctc-----aaattattgagacaatttaaat-------
------------tggcgttttcttgttccaggatcgtttatc--tttgttttgaatcatt
gggtttagacattacttcgg-tgatcctgaatcatttcaaaatggcagcaacataccttt
tgtgatt--tatttactatctaaaaatcatg------------cgaatgcttgattc---
ccgtgtgatac-------------------------------acttttgatcgaaatagt
ttttccaa------ttccaacaaaagtttcaaatccaagaaggggttttgttcaaattga
atctttcaa--atttctatatcgaagatatgcttacaaagttgttccaacttattgattg
acattaaccctagatccttacctctgaaaaataaaaaaatcctttttgctcgagctacat
cgtgtactatttactttaattcacaacccaactaaatga----------gggttacg---
------------------tgtag-----aacagactatgtcgagccaagagcacctcat-
--aatccctat----gaatggtggatgtaaaaatccacaaccgatcacgtccttcaagcc
gcacgttgctttctaccacatcgttttaaacgaagttttaccataacattcctc----ca
gtttggaacccatatggaattgattcaatatggaa-------------------------
------------------tcatgaataatcattggctcaatga-----atacataataat
aataca------------------------------------------------ataaat
------------------------------acaat-ataca-------------------
-----------------------------------------ataatacagataaagaaat
ctac-------------------------------------------------t-----a
aagaaggatc-------------tttaatca---------------------gatttcca
at-----aaccga----gtgaata-------------ttatacgttat-------taaat
taac-----------aaaaaagcgagtccggttgc---aaagcggcagaagtgaatcgat
aagtatcgattccccaattgcacacttcttcgaataccataaagctaaaaaatattagcg
aatagctcattgattaaagagacacaaatcataata-----aaataaaaaaagaaaataa
-aaagaaggaaaatttaaacctaataagaaatagataatctagtattttagaatt--gaa
tcatcaatgatttcac------cc------agctagatagatccaaaatacaatgaattt
a------------------ttttttttat--------------------agaaatg--aa
--aaaaaaaaagaat---------------aatcgaaataataagaaaagcggggtttag
ataataagaaaagcggggtttaggtcgttattct--------------------------
-------------------------ttcatctgat------------tgataaaataaaa
tcgttgataaaatcaa-----------------aaggaataac-agatcttttcaccaac
a---------agaaatgctactgtca-------------ttgaaataaaacaatttcaat
acatt---------------gtgggcgt-----ggtttcta---------------ct--
---------------ttgggttgttttc----------aggaatctttacacaa-----a
ttacataaaacatttatga------a--atagaat----aaaaaaaggaaagagcattaa
gaat----tcaaataactcgatataggtataggatgtaaa-----------ttttttcta
agtaactaacttca-------------------atata-------tataata--------
-------taaagttgagtaaaacgcgcatacggtgaatagcccactt-ttttttgaa---
---tatacattgatctcgattccta-------------cctcgataaaaaat-agaatct
gtatgtcatcagtactcagttcggtttgt-----------gagaaag-aaagtaaaagat
atgattcttttatgaatccgtataaatcggaaacaggaa------actagtaaataa---
--acattacactcttaa---ccaaataaacg---------------aaagatattttgtt
ttttacattacctagaacaaaacaatcctcgaataggattggacgactctgggacggaag
gattcg--aacctccgagtcgcgggaccaaaacccgttgccttaccacttggccacgccc
cat--------------ttatatttcgattcaacactaataaacacta----atat----
-------------------aggtattgattgttcgtcaattcctgc--ccaaatctcaat
gg-------------aatctgttacattgttgct-------------aagatttgacacg
tgtagttgta-------aaatgaaactgaatttattgat---------------------
-----cattaca--tataattcaatta---agatattgtatgaaagtatgattccttcta
ttttcgt-----------------------------------------------------
----------------ttgagaatggaaggatttttgattgggttagtc-----------
------aaaaaaagaagtatttttgggctgg--gctattttctctttct-----------
------------------------------------------------------------
---tcatttttaacttataccgataac-------------tcaatcaaaacaaaatacaa
-ttatctcaaagaatgcaacat-ttgttatgcttaatatctttagtttgatct-------
---------------------gtatctatcttaattctatactgcattcaagtcattttt
t-------ctttgccaaattgcccgaggcttacgctttttttaacccaatcgtagatatt
atgccagtcatacctttgttctttttgctcttagcctttgtttggcaagctgctgtaagt
tttcgataagatcttt------aatactgtcctataaacattcattttttat--------
-------tcaaaaaaaagattctaacaatcaattg-------ataagatcagaaaagtct
tacattgtgaaccctca---------------------aaatatgaaaattatcggataa
gcacgatgaatttagatccgct----tcactccactctgagcttctatttccggt-----
------gaacaaggaccctat-------------------aatagg-gtccctacaatga
cta-att--------------atccacacgaaaaataagttttcatatcgaaagagtctt
a---------------------aaatgaatt---gcttaaaatagaattgatttctttga
tagaaaccac------tttctttcttggtttagtgtcaaaatcga---------------
----------------------------------ataatatgtggtata-aaaatggata
atctattccctttttacc--------aaaaatgatctttatcttggagattttgt-----
------------------aatgctaactctcaaactcttcgtttacacagtggtgatatt
ctttgtttctctctttatctttggattcctatctaatgatccaggacgtaatcccggacg
tgaggaat-----aaaaaaagagattt----------ttcgttgcttgatgtcttc----
------------------------attttcttatgattttatttatt--------taata
ttttaactatttaac-----tatgctat-------gataaa-aaagtgc-tcgaga----
----------------ttttctttcgaattcgaaagaaaa-tctcaagttgtcaaaagaa
acggaaagagagggattcgaaccc-----------tcggtacgaataactcgtacaacgg
a------ttagcaatccgacgctttagtccactcagccatctctccgaatt---aaacaa
agtataa-------------ttattatgttacac--------------------------
------atgaagtaaagaaaaagtatttctttttct--------ttctttagattctaat
ctaaactagaagatagatacaaaagatacaaaaattttatgt-----------------t
tttcagcaatttcattcaaaaga-------------------------------------
--------------------------------------tataaaatacctcttt------
------------gatttcgtacaaaatcttctttc----ttttattccccggcctggcta
ggtactgaccggggtactgaacgttccattt-----------------------------
------------------------------------------------------------
------------------------------------------------------------
------------------------------------------------------------
------------------------------------------------------------
------------------------------------------------------------
------------------------------------------------------------
---------------------------------------------------catttattg
ttttgttgcgaccctatcttgattacgtatcatgcatgctcttgttcgacaaaggat---
--------ccattcatatacaataatc--------acattgtagcgggtatag-------
---------tttagtggtaaaagtgtgattcgttctattaacaacttaaatagttaaggg
gtctttcggttttatt--------------atattccg-----attaaaaacttt-----
----------------------atttctta-gaaaggatttaatcct--------ttacc
tctc---aatatatgatttgaggaataatatacattctcgtgatttgtatccaaagatca
attataaatcgaaaagtttggattatggaattgcgaagcataa-------------tttt
ttttagttggataaaaacttccaa----ttgaatgagtataagtaaagaatccatggaga
gtgatacacaaagta-tttttcgaatcgtaactagatctt--------cttttttttaga
ggggaaattgaagcaaaatagctat--actataaacgatacctttggtttactaaagcta
tcgacatattgtttcagctcg---gcggaaacaatattatttttctcgggattc------
------------acacaagtgg----------aaataaagaa------------------
----cgaagtaactagaagaattttttata---------------attccactcttctag
agggatcatctaaaaagcgaattgttttgaatacattcaggcagaaaagctgacatagat
gttatggatctca-------ttttttttgcgtttacgacttagatctgggaatc------
-----------cgtcttccataaaggagccgaatgaaaccaaagtttcatgttcggtttt
gaattagagacgttcactttttaaatgatgaattgacgtcgactataacccctagccttc
c-----------aagctaacgatgcgggttcgattcccgctacccgctcc----------
------agagtaattca-----ttatgattaattaatt-------------cta------
------ttatgat---------------------------atgataatgacgcgcatatt
atgtgaataaatgtaaatacacatcc------ttattttattgcca-----aaattatct
cacatacaatcca-----------tattttttacgagcag----------gatatcaaga
tataaaaaggaaaatttct----aaaaaaa-----------atcggaatgaaa-gcgtcc
attgtctaatggatagg--acagaggtcttctaaacctttggtataggttcaaatcctat
tggacgcaatttgtttccatctattttttagatttga--ttgatttctatgtcaaa----
----aaatga--------------------------------------------------
-------------------------------------------atttctttatgtttgtt
cctgaagtagaaatcgctccatctgttcctgaatagcttccttcaaaaggacttccgctt
cttcggtgaatgtcttggtagaagat----------------------attatttcttgg
a--------------------actgaggtttattactttttaagtaagtacgtaattgaa
cgagaaatttctttacttgtccaatttctaacgaatcaagatacccatttgttccggtat
aaatcgtcactacctgttcttccaccgttagaggggctgcttgagattgtttgagcaact
cacgta-----atcgttgacccctcgccaattgattctgagtagctttatcgagatcaga
agcgaattgtgcaaaagcttctaactctgcgaattgagccaattccaattttaatttacc
agcaacttgtttcatagc------------------------------tttaatttgagc
cgcagatcctactctcgagacagaaatacctacattaatcgcggggcgaattccagaatt
gaatagatcggcggataagaatatttgtccatctgtgatggaaattacattagtaggaat
ataagccgaaacatctcctgattgagtctcaactattggtaacgcagtcatacttcct--
------tcacctaaacgagaacttaattttgctgctctttccaaaaggcgtgaatgcaaa
taaaaaacatctcccggataagcttcacgaccaggtggtcttcgtaatagaagagacatt
tggcgata-------------cgcttgtgcctgtttggacagatcatc------------
----ataaatgattaaagtat-gccgttcacgatacataaaata--ttcggccaaagccg
ctcctgtatatggagcgaggtattgtaatgtagcaggcgcgtcggccgtttcggctacta
caatagtgtattccatta--------------ccccctgttcctggaaagtagtcactac
ctgagccacagaagatgctttttgtccaatagctac--------ataaacgcatattaca
ttttgacctttttgattgagaatag--tatccgtggctactgccgttttaccggtctgtc
tatccccaataattaattctcgctgaccgcgtcctatagggatcatcgcatcaatagcaa
taagtccggtttgcatcggctcatatacggaacgtctc---------------------g
aaataatacccggggcaggcgattcaattaaccgagattccgaagctgaaatttcacccc
taccatcaataggtttagctagagcatttataacacgacccaaataatcctcgc------
-------------tcactggtatctgagcaattcttcctgttgcttttacagaactcccc
tcttgtatcatcaaaccgtcacccattaagacaacaccaacattattggattccaaatta
agagcaatacctactgtagtctctgcaaattctactaattcacctgccattacttcatca
aga---------ccatgaatacgagcaatgccatcacctacttgaagtacggtgccggta
ttca--caatcttgacttctctattatattgctcaatacgttcacggataatattact--
----------------------aatttcgtcggctcgaagggttgccatgagtcttgctt
aattctttttcagaagcaaaggaaaaatcaataaataatgcctacacta------tagta
gaaggactaatccgttacgttatttctttcatcgccccaaacataccaatatttgcgctg
atggtgcgtaaatgtaactcgttgttcaaacaactattcagagttcctagagctccttgt
agggcttgttgaaaaatgcgttgtctaacttgattaatcgctcttt--------------
---gttgttcaaactgaatgg----tttcatttttgtaattttctaatcgttccaaattc
tgataagttgaattaatcaaattacat-------ttttctcgttctatctcggcgtatcc
attcgctcgaaactcatccgcttccgcttttacttttcgtaagcgggccttggctttttc
cagcttttcaatggcccctccgcgcagctcgtcggaatttcgaatagtactcaagattct
ctgttttcgattatctaataaatcacttaatgaaagtagattttcttcccattaatttga
aaaattccataatctcttcccgaaccaaacatgaatctttcgattcat-----ttggctc
tcacgctcaattacttaatagga----cattcctatattgc---tttttttttctgtaat
gagcttatcctc-tcttttctgttcggattacgaaatattgaaacggatcgttga-----
---------------------tccaagaccagaatatttggaggactcttccgaccagac
aaaaaa--------atctgtaatta-------------------tcggcaaagttgttta
----------------------tttttttctttaaatcc------------------aaa
aattccacgtacgttatacataggtcgtcaatttcgcgttggataaaa----aaataggg
aatccct--------------tttttccaataaaaggttccaacc---------------
--attttatcaatatgagtgttctatatcgaat--aat----------------------
-------------gtaactattcattttgaaac-----catctccatact-aacatagtg
gtagaaagagtaccaatgttgcgc----ccggactttaaacaattttgctttaaccatgt
ttagggt--------------------cccatattattggttgatagagaatcaaagttt
atttacc-------aatgaatcacgaaatgctatgtttcgtc-tatatgat-----aaaa
aaat---------tcagaagtaattcgcgagatcgtgcacctttct-ttgctagttagct
a-----gt--------------------tataaaga--ataaataaagtgcagctggtta
gatccagcttatttttgaaataaacaactcgcacacactccctttccaaaaaaaatcaat
acaccaaggactacacttagatttattggatttgttgctaaaatatcggtattaaacgcg
aaactcccggcggatggccagtgacccaaggaaacgaaagaatcggttacttttctcat-
---ataatctcctcttataaataggact-ataaatataaacagacttacttcttt-----
ttactccgccc-------tct----tttatttgataaattttattatttcacttct----
cactcaatt-------caatatattaaa--------------------------------
------------------------------------------------------------
------------------------------------------------------------
------------------------------------------------------------
------------------------------------------------------------
------------------------------------------------------------
------------------------------------------------------------
---------tattaggaaaggata------------------------------------
------------------------------------------------------------
------------------------------------------------------------
------------------------------------------------------------
------------------------------------------------------------
------------------------------------------------------------
------------------------------------------------------------
------------------------------------------------------------
------------------------------------------------------------
------------------------------------------------------------
-----------------ttctt--------------------------------------
--------------------------------taaagatatgatt---cgtacccttttt
tact--------------------------------------------------------
------------------------------------------------------------
------------------ttacaatc--------taattccacaatatcataa-------
------------------------------------------------------------
------------------------------------------------------------
------------------------------------------------------------
------------------------------------------------------------
------------------------------------------------------------
------------------------------------------------------------
------------------------------------------------------------
------------------------------------------------------------
------------------------------------------------------------
------------------------------------------------------------
--------------------ttttttgattactac-------------------------
-------------tctaaatcatatataccc--------cata---------ttgattgt
attta-------------------------------------------------------
------------------------------------------------------------
------------------------------------------------------------
---------ttctgttccaaaatag-------gttatacaagatgcccgtcc-------a
ttgcgttggtatca------------------aaaaaaaagcatattttgaaaaat----
-agtcaatgatgaccctccatggattccc----------ctatataagccgc--ggctaa
agttgcaaaaataagagcttgaataccacttgtaaataatccaagg--------------
---aacatgacaggtataggaactactgaaggtactaaagaaacaagaacaacaact---
---actaattcatcagccaatatattaccaaaaagtcgaaaactaagtgataagggtttt
gtga-------aatcttctaggatgttaattggtaaaagtattggagttggttgaatata
tttaccgaaataacccaatcctttttttgtaagacccgcatagaaatatgctactgaggt
aggtaaagctaaagcaacagtagtatttatatcattcgtgggtgcggccaactccccatg
aggtaattgtataattttccaaggtaaaagagcccctgaccagttggaaa----------
-------caaaaataaataagaacatagttccaataa----aaggaacccaaggaccata
ctctt----ctccaatttggg-------ttttactcaaatctcgaat-------------
-------------gaattcaaggacatattcaaaaaaattctgaccgtcagtcggaatgg
tttgtggattgcgaacagctataatagcg-------------------------------
--gaacctaataagatagcaattacgaaccaagaagtaa-taagtacttg---ggcatgg
acttggaaacc---------------ccctatttgccaatag---aaatgttggcctact
tctacaccggatatatcatataacccttttaatgtgt-------------------tggt
ggaacatggtagaacattcatattgccctctgacagaaatagaact-taaaaaggaatta
ttttgattcaaccctctcttt----------atcgatttacctac------ttgaatttc
tttt-----tttt-----agataccgagta------attacaaaatatacgcagcaattt
ggatctc-tttttcaatattcaggatatagttaaagtaaccgattccataaatttatgga
attcacgaagtaattgacttatcttattattaatcaacga---tttcttatatagctaga
acgaccctcacaaattgcggatactagtttagta--------------------------
------agaattaatcggattgaagcta-tcgcgtcatcattggctggaatcgaaatatc
tgcaagatc-cgggtcacaatttgtatcgattaa--------------------------
-----------------acaaattgttggaattccc----------------aaagtaat
acactctcgaagagccgtatattcttcttgctgatcaacgatgattacaatatcgggcag
ccccgtcatatatttaatgccgcctagatatgtttgcaagtgagataattgtctcttgag
cattgctgaatctcgtttcgt----aagatggttgagtcttcccatcttttgctctgctc
tcaagtccctgaacttatgaagtcttgtttctgtagtggaccaattcgttgacataccac
cgagccattttttattaacataatgacaccgagcccttattgcagccgatgctactgaat
cagctgctttattttttgtaccaacgattaaaaattgttttcctcgacttgctgcatcaa
aaactaaatcacaagcttctgataaaaaacgagcagttctagtaagatttataatatgaa
tacctttacgctttgcagagatataaggtgccattctaggattccactttctagt-----
----accatgaccaaaatgaactcccgcttccatcatctcttccaaattt---------a
tattccaatactttc---------------------------------------------
-----------ttgtcatttctccccacatttcctc-------ttttttatacgaggtac
ctgatgaaatc-caaaattgttccgatggaacc-----tttctaccggagattgagcagt
aatgcacggcccaagctat-----taattcct----tcctattcgttcttttttttatta
-aaaaaaattaacacattacattgtttttttaacaaccaaaag------tcggatagtt-
------------ataattaaatgaaacggatgaatccattcttaggaatcaatcagtaaa
ccttgtaaatgattgttttgtaaataattgttctgatgtatcggggaaattcctggggat
gcaagaatcaaacaattctttgtggtggaataaaatatctctcatgcctcccttgaatag
attcttcttttcgatttccaaagaaatattg---------cttaaacggtgcactaatcc
cttgaatccagtaccaacgggtatcataccccccagaacaacattctctttcaggccttt
caaccaatcaatacgacctcgtagagcggcttttgctaaaactctagcagtttcttgaaa
actcgcttcagatatgaaactttgagtattcagagatgccctcgttattcctaataaaac
ggctcggtaacagatcgcttcttccaaagcgcgccccgttcgttccgccctcaacaatcc
aattaattcaccgggtgaa--aaaacattagacattccatcttctgaaaccaacactttt
gatgttatttgacgtacaataatttctatatgcctattatgtatctgcacgccctgcgag
cgataaaccttttgaatcttattaa--------------------------ccaaagata
tacgactttgtgctatggttagctcagcg-------ccaatcaagaatccccaaggaatt
ccaagaattcttgttatacgttcgttccaaccttcaacccggttttccaagttcatt---
---gatattgaatcaatcgaacgaacttctaacacttgttccacttttggaagaccttgc
gttatatcacccgatctcgat----ttttcatatataaatgtaactaatgtatctccttc
gtaaaggatttccccataat----ggccatgaacggttgctcctggagtagcca---aat
agggctttgcagatcttattactaaagagtcaacatcaacaattagagcctgccccgatt
ttagatgtggtccagatttcgata------tacatacattttcacaaaaaaactgtcca-
------------------aggttaattattgtcgatgtttcttcacaataatcgtgatgg
agaaa----------------------ataccaattccaattgaatggattca---aaat
catgttaatggatgggtccggattaaa--------------aattcgtcca---------
ttttcatctattaaaaaatatttaagt------actggggaagtccgttttaaattgtca
-------------------------------agcagcgaattcttttttacc--------
-------------aagatttgattatgagttatta---aatagtaaaatgaaaaaaaatt
cgtaatttt----agggacaattcctaaagggcccaacaaa--------ttacgaattgg
gggtagcagatcct------ttttatttgatttttttatcatgttgttgtgatatttcaa
cctgttgaatggatctattcgagaacaattagatgatgacaaagttatcaaggattggaa
ttccttatttttattcaacaacgtacgaatagttccttgatgacgaataagtgattgt--
----ttaattcttgcc-----ttggaat---aaaaaggattgagattggtgtga---tct
gatccattaacggggatcaatcctgaacctaccggatcatttctttttctggtatacgaa
ataggggactttactaagtccatttttatgaaatctcgaatcagagcatttatccttacc
tcaacaaaggacgcacgaacctcctctatagaagaaccttttttgtcttggtcccaattc
aatactaaacaagttcgaactaattgaatatt------tgtgtgagaaattctgcgaatt
ggttttccatttccataaagaatataatttac--aactcgaagttgcacattatcccttt
cctgcaaaggatcttgggggaaaagcgct-----gctaaatttatcccgtccgctgtttc
atatgtgac---aacgggtcgaaccaaaacaaaatactttttttttgtaggtgtaatcct
ttggacatagatcccatttttcaattttttagattctttagaatttttttttcctgctcc
aggtggtatcaagatgccgctgtgccaggatatcttatctgtctctccaggaaaataaat
attcccagaaaatatttttaattcaatct-tttttttttttttctctactcggaccaatc
cgcctacttgacttcttatattgaaagtaattcttgtatctactccaatgatactattgt
tccgtatcattatggaagaggatccgggtaagatatg--aacttcctcgggaatgaa---
aaaaaatcgatctattttcatttggtattttggcctaaattcttttgttcttcgatactc
---aatcaaatcttctttttttacgattgaatccacctctatagtcccatatttagtaat
tcccgaactctttcttctgtatcggggatcttcgaaataagcaagaatactgtttatacg
gaaaagaccatttatgggtatttca-----atcgagatacctgaatggggtatttgttct
ttttcttgttcttgattagattgt----aatggaatggtgaatctatttctgcgcctctt
tgc------caataaatcagaattctcgtcgagaatggtagggtatattaaattacaat-
---gaccattacacaggatttcacc--------aggtcctgaataatca-----------
-agaacccaaccccctt------tttt-----aacagaaggatccgacctaaacaatttt
tttc--tcacttgatcattagtcact------gaaaggttcgaaatcaatttttgtttgg
cagaaagagaataaatatttatttgatcttgatccttgtggagtgaaaaggggactatac
ttgatctctgcggaactccggataatatccacaaatgacttgtttttggtaagagatgaa
cattaccatatgtatattcgggtgcatggtacacagcggtactccagtgcatttctccct
ctgagtcagaataaatatgtttacgaaccctctctttaaaattcaaggtggatgcttcgg
cgcgaatctcagcaatcacttgttctgattctacatattgatcatttttaactaaaataa
aactttttggtggaatattcacattatgtagaatatctggaccctcaatagttacagata
gatctatataacatagaaaagcaggatatccatgacgtgtgcgtgtgggataaaccaaac
cttcattgaattttatttttccattatcaggagctcgtacatgttctgcagtaccacctg
--------taaatactccgccggtatgaaaggttcttaatgttagttgagtccccggttc
cccaatagattggcccgcaataataccgactgcttctcccaattcgactaggtcgccgtg
agtgggactgcggcc--ataacataatcgacagatccaagatgtactcctgcaa-gtaaa
gggggttctaatagatatt----------------------ggttgggatcgaaaagtta
tg-----------------------attcgattgacaagtccaactccaatatcttgatt
tctaatggcaatgcatcgtgaacccatatatagatcgtctgctaatacacgaccaattaa
tgttt-----------------------------gtataaaaattctt---------tct
gttatcattccatttcgaagactcac------agaaatccctcgggtggtaccacaatct
gttctacgtacaaca--------atgtgttgaactacttcaacaagtctgcgcgtgagat
atccagcatctgatgttcgtacagcagtatctacaactcctttgcgagctccgtagcagg
aaataatatattctgttaaagatagtccttcgcgtaaattgctttgaatgggtaaatcaa
tcatttgtccttgaggatccgacattaatcctctcatacctactaattgatggacctgag
atgcatttcctctagctcccgaaaaagacattatatggactggattagaaggatcagtca
tcct-----aaaattaggattcatttcttggcgtaaatattcacttgtagcataccagat
ctcaatggattgacgtaatttttctaccgcatgtacatttcca--taattatggtgtttt
tccaaaattaaactttgttgttctgcatcttgtactagccatcccttagaaggtattgtt
aaaagatcatcaatgcctaatgaaatggatgtagtagtggcttgctggaaacccagagtt
tttacttgatctaggatatgtgatgtatatgccattccaaagtgatctattaatctgcta
ataagccgtttcatggcagttccatctatcgctttattgtgaaagactagatcggcccgt
tctgccataagtacctccctattcagttgagtaggattcaacaatgggtttgagtcagtg
attcgaagactgcctttcctcaatcttgagtagcgtagaaattcacgaatttagaataga
atattagttgag-----acgggtagacccgaagtaaattatcgcgggtatcatagaattt
tttaacttagatactattcgcttaggtactatatgagcaagcccgacaaaacccttgtat
ggcttcttctatctctcgataaaaagaaataagaccaatagtggttcgaatgtctataga
aaagatttctttgttgacatttcttactattagatagtgaccataaatctcatgataggt
accaaaagattcacattgaacttcgattggaacttctcttggtgcaatgacgcgttgatc
tagtcgccatcgaagccacaaaggactgtctaaattaatccgtttctggcgaaaagcccc
aagtgcatcatacgaactacaaaaatagggttcttttgtatacgtatggttattatcgtc
aatttttttattttgagagtttctgtgattccacggattatatctatttgcacaaatacc
tcgacgattcccgatc----------------gttaatacatagagtcc-------cata
agcatatcttgagttggtacggaaatgggatctccaatagccggagacaaaagattcata
tgagaaaacataagtaaacgcgcctcggcttgagcctccaaagataaaggtatatgaaca
gccatttgatccccatcaa-----aatctgcattgaatcccttacaaactaatggatgta
aacaaatagcacgaccttccactaaaatgggttggaatgcttgtatgcctaatctatgca
aagtgggcgctctattcagcaatacaggatgcccctgcataacttcttgaagtatttccc
acacaattggtgctttttcccgaattttacttttagccactcctatgttggaagcaatgt
gt-------------------------tgtctgattagaccacgaattacaaatgtatgg
aaaagctctattgctatttcacggggcaatccacatcgatgtaatgaaagcgaagggccc
acaacaatgacggaacgtcccgaataatcgacccgtttaccaagcaaagtctcacgaaat
cttccttcttttccttcaattacat-ccgaaaatgatttataaattttattatgaccgtc
cctcgttggttgtccgcggatcccattatcaagaagtgtatccacagcctcttgtactaa
tttctcctgacacattaccaattccccgggtgtagatctacttgttgttaatagatcggt
aagagtattgttacgatagataactcttcgatagagttcattaatatccgaactcattag
tttacccccatctatctgaatgataggtctcaactcgggaggaagaaccggcaataggca
caaaaccatccgttctggttctacgtttgttcgaataaaatgcttagctaattccatacg
tctaaccaaaaaagactttcttcttcccatttttctatcttcccactcattaccggc---
gggcccctcttcacccaattctttccattctaacaatgaacaatctataataagtcgcaa
atccagatcggctaattgttctctgatagcacttgctccagtagatatttctcgatttcg
aaatgtatcaaatccttgcgtagtaaaaaaaagcgggatactgtatttccatgattggat
ttcatattcgaatgaacctcgtaatcgcaagaaagtcgggtttttaactacgggcctagc
aaaagaaaaattgggatagattcctataggatttccccccttaaaaatcggacgtgaggg
tttcccctcatccggctcaagtagttacacc-aaaaaagag-------aaag-agagggg
ttctcgctttcacattt-tt------tctataaaagccccaaaaggcctactccttactc
aagttcctagtgaggaccaaccaacttttcattgattaattcttccttttagttatatct
ttgatata---------tattttatgaattccttatttattaaatataa--aaaaaaaaa
aaaaatttactatacaaaacaaacaaa----------------------ataaattaaat
gtg------aaattcttgagtagtctacttcccttcgaatg--------------aggaa
tcct-------------------------------ttttttaatattataaagaatac--
---cttagaacccataagggatttacttgtctatatattg--------ttccatctgatc
ttttaggcccctacttcacctcgacggttatgtcatg--------------ttaaagcct
atatgcgatgca-------------taaactc----------------ccgcaaccatgc
catatttgttta-cttg---------------aacag-----------------------
----aatttctttct--------aaaataagcggaatggttaattccgagaaataatt-t
ttttaacgaggtacaactagcaattcctttttctctgttacggaatcgacc-------at
agatcaattccccttctata-ttggagtattgaatacacccataattccgagcttcatgt
tacccctactaggtactaagagacatgtcagatccggggcatcccaatcggattgaacgg
gatgacagtttcgcattccgaatctgtaaaatcagaatttagatcaaatcacacatcgca
gtatacaaggccttctaactctttaagaggtttatctaaaagattcgcgatataactagg
aagacgcttcaaataccacacatgagttactggacatgcgagtttaatgtatcccatttg
atatcttcgtactcgagaatccacaaattcgactccacattgttcacaaaatttcgggtc
ttctttttcatctccgattactcgataatttccacaagcacaaattccactttttatggg
tccaaa-----aattctttcacaaaacaacccatctttttccggttta---ttggttttg
taatgaaaagtatagggttttgttacttctccaacaatctctccattaggtaaaattttc
tcggcccaagtaattatttgttgaggagaaactaatccaattttaagt---tgttgatgt
ttatatcggtcgatcataaaataaattttttaattcattccgatcaagcttccttcctat
taatctggaagttcttctcagatacaaggaaatggttcagttccagagccaaagatcgta
gttctcgaacgagcaatcgaaaagattcgggagcatcctcagggttcgatattgtccctc
ccatgatcgtagtaccaagtacttcctgacgagctcgaatatgatccgatttataagtaa
gcatctcttgtaaaatatgagcaacaccaaacccctctagagcccaaacttccatttctc
ctacccgttgtcccccttgcttggcccttcctctaaggggttgttgtgtaacaagtgcgt
aatgtccactagaacgtccatgaattttatcatcaacttgatgaattaatttcagaatat
aggactttcctattataacaggttgttcaaaaggatcccccgttcttccatcaaagattc
tgctttttcccggatactcgggttcaaatacccatggattcgcagtttgcttactagctt
gatataattcagaaa--acactagttttctcgaagcctcttgctcatatctctcgtcaaa
gggtgatattcgataatgcctgtctagcagattccctgctaacccgagcgagcattcaaa
tatctgtccgacattcattcgtgaaggtactcctaatgggttgaagaccatatcaacggg
tgttccatcttgcaaataaggcatatcttgtctaggcaaaatttttgaaatgataccctt
attcccatgtcttccggctactttatcccctacttttatttcacgtttctgtgaaatata
tacacgaatcgtttctggattataactggaacccccctttttctgaatccatctcacatc
aacaactcggcctctgcca--cctat-aggtagttttagacaagtttcctttgccgtgga
tacctgaataccaagtatggcccgtaataatct-------atcttccggggcat------
-------------------atgacgattctttggctatctgtggcgttaatttacctact
aaaatatca-------cccgtttctacccacgaccccagcatcacaattc------catt
tctgtctaaattgcgaagtaa-----gtgggcttctaaatgtggtatttcattagtgatt
ctttcaggaccttggcttgtcacatgagtctgaatttcatatttccgtatgtgaaaagaa
gtataaatatct---ctatataccagacgttcgttaataagtaccgcatcttcaaaattg
tacccctcccacggcatataagctactaatacattttttcccaa-------agcgagctc
gccaccaactgtagcggcaccatccgctaaaatttgtcccttttt--------aatacat
tcaccccgcagaacccgaggtttttgatgcatacaagtatttttattggaacgttgatac
ataaccaatggaatgct---tagagtgtccccattacctgataacatgatcttgtcagta
tcggtataaatgatctttccctcatgttcggctatagcggaaacccccgaatcgagagcc
acttggcgtt--------ccaaccccgtcccaacaatgcacttctc-ggatcgacaaagt
ggaactgcttggcgttgcatattagaactcattaaagctcgatttgcatcattgtgttcg
ataaaaggaataagaga------------------------agctccaatagaaaaatat
tggaagggaaaaatgcttcgaagattaatctgttcccatgtaatagtcaggaattcttgg
cgatatcgagctggaacaacctgttcttcctgaataccccgattcaacgctaaagaattg
cctgccgctaccatatagtattcatctttacttggtgataaataaaccacacgtacctct
ttt-----------------gatttctcagaaatttcataaaagggcctttctaacgacc
cccaat-------------gaccaatcctcgcatgaattgctaag-------------ga
tccaataagtccaacattgattccttccgatgtgtcaattgggcagatacgtccatagtg
actagggtgtatatctcgtatccgaaaactggcagttcgccctgtcaaacccccaggacc
caaataactcaattttcgaccatgaactatttgtgtcaatggattcgttcgatccaaaac
ttgagataaggggtgtaggccaaaaaaagattcataagtggttgttaatggagtggaggt
taccaaattatgcggcgtcggtatcaatttatgcctaattgctccacctatagtccctcg
aaccacattttctaaacgaatcagagccaatccgaattgatcttgtaacagatccgctac
agaacgtatacgtttat-------------ttttcaaatg---attcatatcgtcaagtg
tacccattccaaatttcattctgatcaaatgatctgcagccgccaagatatcccgtggta
acaaaaatgtaa-tgttctgaggtatatcaagattcagtctacggtttatatttcgtcga
c-caatccttcctaattcacatc----------------------------tttgttgaa
aaaattttttttgtaattccttacataaggactccgaaaataccggatccccgcctacac
aagcaaattgttgataaaactccaaaattgcattttcctttgatcctatttttttttttt
cctta--tcattcaggaaagac-aagaaaatctcagggtagcaaacattatctataattt
ctcttagattcgaacccatagctgatgatggaactagaatagat------------attt
tttgtttcctactta-------------------cacgcgcccatatccttgcttttcta
tcaat---------------ctctaattctgat-cttcctccccaatctgatattatggt
accggtatagaccgaaattccgttatgatccaactctgaacggtaataaataccggggct
ttgcaatatttgattgatcaca---attctgtatattccatttattataaaggttccaaa
agaattcattagaggaatttttccaataaatattgtttgttcttgtgtatccctaccgtt
tttccaaattaatcc------------cgcgggcacatataattcagaagaatatgtgag
tgattcatacacagcatcccgttcgtttatcaagggttctactaattgatatgtttccac
aaataatttaaa-------ttcaatttcttgatctg--tatcttctatttttggaaacct
agaaagttcttccgtcaatccctgatcaataaa-----tctacaaaatccctcaaattgt
atctgactaaacccaggtattgtagacatttcctgatttccatcccggagcat-------
---tttttttcccatttattgaaaaagtcccatccattttccaggtctcattcttt-atc
gaaccgta---------------------tggattgatctagcaatgatgtggattgatc
tagcaatgatggaac-tctattctgtttactgaa--------tcacatgaaatttgaccc
aactcgatatcataaatcgaatgtatgaaaaatgta------cctgcggagaaataaaga
taattttctactct------t----ctaatttgcaac----------aaatacaaatgaa
ttcataaaacattcccagtgaattcataaaacattccc-agaaaaaaattaggtaggacg
gttagacttat--------------------ttatgaaatcttatcttatatagaatatc
aaaaata--------atccaatttctaccta-----ttactatgatattaagatccgtta
atcggacaccagaa-aaaagtaaatgg--------attccaaa----tttgatctgttct
ctatgaatgagataaagacagaaaggaaccttctgaagtt----tctt----tttttttc
gcacttaactttttcacg---------------gattggattcctttgttaaaaaa----
acaaaaggattcgcag-aaagggaggcatttt-----------acccatttg--------
-------ttagtaaaattcgtagaataccggttgaagtgccccct---------taaaaa
gttatttttat-----------taatattaagtacacgaa-----gactatctgcatatc
gcttatcccggttc----tt-----gggtaacgcgggcccacgctatgttatatcatcat
ttctat------ttcc-----atatat---------aatttaagcacgctaattacctt-
----------aattgcctgtgggaatctcatctata----------aataagatcccaga
ttcggtatat-----------atttatgttccggggtttacatatacacatcattgttgt
tatattatacttgaaattgaaaaggattgattcaagaaaattcttaatacttat------
---------------tagtattagttgtgtatcaattgaattttcttg-----cactatt
a------aggtaaggaaaca----caattggagatcaaagaactt---------------
ttcatgaattaacagtaaat----------------agttaatgggtccaat--------
---ttgcactaaattttttactgtgtgact------------------------------
------------------------------------------------------------
------------------------------------------------------------
------------------------------------------------------------
------------------------------aaaaaaaaattccatcta----ttttcttg
ttttggcgacatg---gccgagtggtaaggcgggggactgcaaat-cctttttccccagt
tcaaatccgggtgtcgcctgatcaa--aaa----agaaatatctttgcttgctgatcgaa
tctaaatcgcc--gaattctcgcc------------------------------------
------------------------------------------------------------
------------------------------------------------------------
-------------tagtataagcagaggaaaagggctcg--------------------a
actttcgatacttg----------------------------------------------
--ctttattttaa-----------------------------------------------
-----------------gaatctcgagatttaaa--------------------------
-------------------------------------------------------gagta
tcaatct-----------------------------------------------------
----------------------ttgcgcctgagattccggcgaggatt-----ttcgtat
agt--aagggctaggctatcaaaacttc--------------------------------
------------caatactaatcgaatgtactctctaatgac------------------
----------------------------------------------ttttttttaa----
----------------tcatatat--------------agttggctt-------gcgaat
tggtagttgttg-----------aaagggtaaaagatgcttgat----------------
------------------------------------------------------------
------------------------------------------------------atacag
actcgcaagaatttatgagtgctcagatagtcaatcaatattgggtg-------------
--ctggtttcttttata-------------------------------------------
------------------------------------------------------------
---------------------------------------------------gaatc-aaa
aaaccgaaagaa-----------------aaaatt-------------------------
----------------------------------------ctttcgataa----------
--------------------cgcccaaac-------------------------------
------------------------------------------------------------
------------------------------------------------------------
-----aagagtgtaatagaatagaggatttcccgagtgtctttgtgaaatactggg----
------------------------------------------------------------
---------taggccgtaaagattagaccaaa----------tggtagat----------
------------------------------------------------agagatgtatta
tag-------------------atagtgtagatagtgatcgatcttaattgtatattgtt
atacttttttt-------------------------------------------------
------------------------------------------------------------
------------------------------------------------------------
-----------------------------------------------------------g
attatattcgtttgattctaatta------------------------------------
------------------------------------------------------------
------------------------------------------------------------
------------------------------------------------tattagtatatt
agaaggggtaagaaaagaaacaacgggt------attactgcatgtctaattaatagcat
tcccttcctaattagcatacaa-aaaaataattgcgtgtcttgcttgtacttaatgcttc
ca---------aattctactagaaatcatatatgagcttgttatgcgtggagtt------
-----gttggttcatcaatagtcttcgt----tcagaatccctttttgactctgcgccat
tgattacattattattagtaattagtaatcaataatgaaagagtttctttatattcatag
agatagggg---------acataattcacatggatatagtaagtcttgctt---------
------------------------------------------------------------
-------------------------------gggctgctttaatggtagtctttacattc
tccctttcacttgtagtatggggaagaagt-----ggactatagggtaatt-----ttta
attgagttgagtaatcaaact--------------------------gtattacattact
agttttattttata--------------agtgttctgcaaagcgtttttaaag------a
aagatatcttcatttcaaaatca-------aaa-----tttggaatcc-----------a
attaaagta-taaagtaatagatgaagaataacttttca--------ctcaaacaaatat
tgaaccccgcgccgcgctcct-----------------------attttgaaagtaataa
ggaatacgcatcatatgccg---tttttccaacggaattcgccctaaaaatagttatagt
tcgacga-----actggctcttaacagaattttatagggat--------attacaatgag
gagcaaaaca-----cccccttt-------tctcgctttacag-----tttaaagaggaa
g------tctatctgtt--attatgtgtatacatactttataccgagggaaacatttata
tagtgtctgtccaac-------caagtactgcgcctactacgatcttgcgctggtcgttt
catatattgcttgcgcatttacatttgttt------------tagactcttagaaaaatt
tttt----------------atgttttgttgt------------------atcgacgcac
-----ttaatatcacggttcgcgcgttaggaataggcggcatctaaaacgcttt------
------------------------------------------------------------
------------------------------------------------------------
------------------------------------------------------------
------------------------------------------------------------
------------------------------------------------------------
------------------------------------------------------------
------------------------------------------------ttaaatgaaaaa
----------tatgaagaatttcca--tagcataaaat---------------------t
ccttattacacatatgc-----atatatatgtacatatagacacatattgtggagttatc
cataccaagcctctatatttttctttagacaacccaact------------ttataacaa
attttagagaaaaatttctagtatggtagaaa--------gaaatataggaacctttcta
c-catactaag----------------aaatcttatat---------atttattgttgct
tttaatccgcc-----catttcattttagacgtacgatttgaatc-cctttcatttcttc
-------acatgataattaagaattaagacgtcaa----gcttgattcaaa----ttaat
cattttgactgaccgtttttacgtaaataataa-------gtaaaaaagcagtaggaact
agaatgaacagtgcagtagcaatgaatgcgagaatatttacttccataatttcgtca---
tttttttacttgataataactcgggatctaatcccatagagattctaaaattttctcctg
taa------------attcaatggga-ggaatacatc--------------ccaatcata
ttgaatcaaatcaatatcatgaat--------aacaatatctaaactatcaaacccattc
atc-------atagagaatggaatagtataacat--------------------------
----aggaagatctttta-----tccatacggaaaaa-----aagagaataaaa------
---------------atgtaattcct----------------------------------
------------aatccaat----caagaatcccgttgaatttttcattctttatccgt-
------------------------------------------------------------
--------------tcgttattgtatagaacttaacgccttc-------------tttat
agaatgaaaaata--------------tgtaataaggtatcatctgacccatcttccact
tacatcggccacaagtacaac-----ccaaatagtaaaagtaaaatgg------------
----------------------aaaaaaggaagaagaaaag-------------------
----------atccaa--------------------------------------------
-------------tatttcgac------------aaaaagagtttgtttgtt-----ctt
ttggcgataggaccttccccttcaatggaat-----------------------------
------------------------------------------------------------
------------------------------------------------------------
------------------------------------------------------------
------------------------------------------------------------
------------------------------------------------------------
------------------------------------------------------------
------------------------------------------------------------
------------------------------------------------------------
----------------aaaaaaagattaaggacccc-----------tctgggaattaga
tcc------------------------------cactccaca--------------actc
ttgacagagaaaaaa-ga-----------------------tgaattggtagaatcatca
ga--------------------------------tattaggtcg----ggactg------
---------acggggct------cgaacccgcagcttccgccttgacagggcggtgctct
g--------------accgattgaactacaatcccggataaataaggtatacaa-cagat
atattcgcaattatttgattaaaaactgctcc---------atttagaatcctcgtattg
caga--aaaatattatttttt---atctatt----aatatccacacggatatgtacgttt
ttgaga----atgatatagattcccagtaatcctcctgtaaaatg-taaatg--------
--------taaaatcgtgttaaattcatatgatattttttc--tttctt-----------
-aataaatcattctcattcaatgact-tttcttctgtaattctttacatatc--------
---------ttttctttgcagctttagatatgatgtgatgaatctagatcatt-aaaaat
gaagaag-----------------------------------------------------
atatagaaaaaaaaatat-----------attttatatcctattttttttc--------t
atttatttatta-----acctgg---cgtttccgcaggacaaatttcttatat------a
attgaatctcatgatggatcggagaattcttgggccgagctggatttgaaccagcgtaga
catattgccaacgaatttacagtccgtccccattaaccactcgggcatcgacccaggaag
aatcaactcgagact-----tattgataatacatgatatgatcaacctcctttcgtag--
------------taccctacccccaggggaagtcgaatccccgctg-------cctcctt
gaaagagagatgtcctgaaccactagacgatgggggcatatctgcccgatcgacatcata
tt------atactatatataatagtatgaatagttt--ttggtaattgtcaatataatag
aatagtgtaactaaatccaaaaaagttttctatcttttatgattccgatagaa--ttttt
ttatttttcattcatggttcatgaaccat-----tcaaaagttatccttttctatatcta
tat-----------agatataaagtgtctctatctatat----actatttatcccttcta
atgatataaaaataga-------------------------aaaggataaatacttcatt
tt------at--------------------------gaaggaatattataaat-------
------------tataattagt----------------------------aattgaatgg
gttagaattaatgaagttgaagtataggatc-------------cccagggatttgtcca
acagaaaaag------------gctttattcttc-----cactttta-------------
--------------------------tcctagctcacagctagtaaatgaaattaagaaa
------c-------------------ttttttaagagcttgattccaagtacgagttaa-
--atcttttcattacatgatttgatcgcatatcaaaatatctttgatctac-gtcaaatt
gtgtatcaattactccaa-c--tcgttgtgataggggtcaat-----atcaata-aaagt
aaatgaaaaag----------aaattagttgagttggctgactaaaactaaaaaaaaa--
-gattttcaaatgtgacactatgagcctac-tggatgc------acctatgtatata---
---------atatatgtagata-tagatgtatatatgtctacac---gttgactcattca
ggaatggaataaaatatgcccttttaactcagcg------gtagagtaacgccatggtaa
ggcgtaagtcatcggttcaaatcc------------gataaggggcttttttcca-aaaa
ctctagtttgagtcttca--------ttttttaatggataatagagatattc--------
----ttgatatttgtaataa------aaaaagtaaccatgtacatatatacatattatac
atat-----atata-------taaaatagaatctttttgattcta-------atgagtta
attaaatttt-----ttataatataatgaaatgagttagctatagtatagtca-------
--aaagttgaacg--tttttttattctaatgataagtcaccccaccaattgttattggta
ggacgactatgtcattacaggctatatccctacttcaggtttcattattcca-ttttttt
gttctaggacatagatattctatctaatcaatcc------caattatctaaccaacctca
attatgaatcgccaaatttttcctatttttccataatttcaatcaaatccatcgt-----
--------------------------aaaaaaaagtaagtagacctgacccat-------
---tgaatcatgactatatccgctattc--tgatattcaaattcgatagcgatagaattt
tagcgtcg----------------------------------gaa---tttttttc----
-------------attttcttagattacgctgcaaaaatttgtcgatatttccgattaaa
tcttct---------------------tgtccctagatcctac-----ataagaatctaa
attcttatttcgtttctccac-ggtaaacttttattccgagtcagaaaa-aaaat-----
-----------aagagccgt-atagtctatttttta------atagc-----tttctttg
attc-aaa---aaaa--aagagaagttgcttatata-----tagactcgggtgcttagct
attatcta------ttcattatcgaatagatatcgatctatatcaaatcgcggcttcatg
taccaactatttacata---------tcggtgcatccgagatttttgtttcgac----aa
tgtgatggata-acggatca-------------tagaatagaaatcttttttatttccag
tttcc-----------tcgatagtatatagtatttaatattgtattat------------
---tgt------------atatcattaggggcagggataaaataggaaattttttatttt
tttattgacaagtgaagagaaagtaaataaaaaaacagtccac-----------------
-----------------------------------------ttttttggtccgacccatt
-taaaaatag--------------------------------------------------
------------------------------------------------------------
------------------------------------------------------------
--------------atttgttccttgaatagttcgtc--------------caaaaaagt
catttgagtgatgtgatgagtcataagagaattccggattcggagagttattccgacgta
agaagagtaataaataataga-atatagctcctggatttacctaggccggcttacaatcc
aataga----aaacagaaataaaggctttttttcttcgaaac-----ccattggaagtga
cagtaga------tgaggaatcatacata---------aatataaatgattggactctcg
tatgccctcaaaatgctattaggtgttcggaaatggttgaa---gtagttgaataggagg
atcactatgactatagcccttggtagatttaccaaagac---------------------
gaaaaggatttatttgatactatggatgactggttacg--------------gagagacc
gtttcg--------------------tttttgtaggttggtctggtctatt---------
-----------------gctcttcc----------cctgcgcctattttgctttag--gg
ggttggttcacaggtacaaccttt--------gtaacttcctggtatacccatggattgg
ctagctcctatttggaaggatgcaatttcttaaccgccgcagtttctactcctgctaata
gtttag-----------cacactctttgttgttactatggggtcctgaagca--------
--------caaggagat-ttcactcgttg----gtgtcaattagg-----tggtctatgg
acttttgttgctctccacggtgctttcggactaataggtttcatgttacgtcaattcgag
cttgctcgatctgttcaattgcgaccttataatgcaatc---------gcattctctggt
ccaattgccgtttttgtttctgtattcctgatttatccattaggtcaatctggttggttc
tttgcac-----------------ctagttttggtgtagcagctatatttcgattcatcc
tct--------tcttccaaggatttca---------------------------------
------------------taattggacgttgaatccatttcatatgatgggagttgccgg
cgtattaggcgctgc----tctactatgtgctattcatggtgct--accgtggaaaatac
tttattcgaagatggtgacggtgcaaatacattccgtgcttttaacc-------------
----------------------caactcaagcagaagagacttattcaatggtcactgc-
----taaccggttttggtctcaaatctttggggttgctttttccaataa---acgttggt
tacatttctttatgctatttgtaccagtaaccggtttatggatgagtgctcttggagtag
tcggtctggctctgaacctacgtgcctatgactttgt-----------------------
---------------------------------------ttcccaggaaatccgtg----
---------------cagcggaagatcccgaatttgagactttctacaccaaaaatattc
ttttaaacgaaggtattcgtgcttggatggcggctcaggatcagcctcatgaaaacctta
tattcc--------ccgaggaggttctaccccgtggaaacgctctttaatggaactttag
ct----------ttagctggtcgtgaccaagaaaccactggtttcgcttggtgggccggg
aacgcccgacttattaatttgtccggtaaactactcggggctcacgtagcccatgctgga
ttaattgtattctgggcaggagcaatgaacctgtttgaagtggcgcatttcgtacccgag
aagcccatgtatgaacaaggattgattttacttccccacttagctactctaggttgggga
ataggcccaggaggggaagttat-----------agacacttttccatactttgtatctg
g----agtacttcactta---------------atttcctctgcagt-------------
--------attaggcttcggcggtattt----------------atcattcacttctcgg
gcccgaaactcttgaagaatcttttccattcttcggttatgtatggaaagatagaaataa
aatgaccacaattttggggattcacttaatcttgttag-gtataggtgcttttctgttag
tact-caag--gctctttattttgggggagtatatgatacctgggctcctggggggggag
atgtaagaaaaatttccaacttgacacttagcccaagtatt-------------------
-atatttggttatttactaaaatctccttttggaggagagggttggattgttagtgtgga
cg----------------------atttagaagatataattggaggacatgtatggttag
gttccatttgtatatttggtggaatc------tggcatatcttaaccaaaccctttgcgt
gggctcgacgagcacttgtatggtctggcgaagcttacttgtcttatagtttagctgctt
tatctgtttttggtttcaccgcttgttgttttgtctggttcaataataccgcttatccta
gtgagttttatgggcccactggcccagaagcttctcaagctca---agcattcacttttc
tagtgagagaccaacgtcttggggctaacgtcg---------------------------
gatccgct-------caaggacccacaggtttgggta-----------------------
aatatctaatgcgttccccgactggagaggt--catttttggaggagaaactatgcgttt
ttgggatctccgtgctccatggttggaacctctaaggggtcctaatggtttggacttgag
taggctgaaaaaagatatacaaccttggcaagaacgtcgttccgc----ggaatatatga
ctc---------atgctcctttaggttctttaa------------------------att
ccgtcggtggtgtagctaccgagatcaatgcagtcaattatgtttcgcctagaagttggt
tatccacctctcattttgttctaggattcttcctattcgtgggtcacttgtggcatgcgg
gaagggcccgtgcagctgccgcaggatttgaaaaaggaattgatcgggatttgg--aacc
tgttcttttcatgacccctcttaactgatatataagat-aaatgcctgaagtaggaatca
atagaattccatcatacgtattggaattgggatccggtgatacttaaaaa----------
------tctgac-tttttgtaactcaattatattt-----------attttttttgactc
ggctagcccacctagccgagccaggcgaaa---------caaataaagaaatggattcaa
c-gagtaaaaggagagagagggattcgaaccctcgataattctgaacaaagaactatacc
ggtt----ttcaagaccggagctatcaaccactcagccatctctccgaaaa-acaatctc
t-gttttattttatttgtattctccagaatagaacatggtcctatgagttggt------c
attcattatccgtagaaacaactcga-gcgtgactaac------tatatatatttt-gat
ttatctatctgta------------tatatgggtagatgcacgagccggtatccatattt
a-----tgaagtaaataaaaaaa--gctccttgactccatgtctgaataaa------gtg
gtaaaa-----------taataagtcttataggatcaatggattcatggtcaaatccc--
------------------tccacgatccattttattacaattaa---------tag-ttt
tttgctgagcggg-------------------atcaaatggtatagtttatttgttggta
gattg----------gaggattagaagcatgactattgctttccaattggctgtttttgc
attaattg----------------------------------------------------
--------ctacttcatcaatcttattgattagtgtacccgttgtatttgcttcttctga
cggttggtcaagtaacaaaaattttgt-------------attttccggtacatcattat
ggattggattagtctttctagtagctatccttaattctctcatctcttgaaccaattcag
ta---tttgtattttccagataaaa-------------aaaaaaaaaga----------c
ccccctcgaatttcttcgggttgtgagacacatttaaa----------------------
------ttccatagtatattccataa----------------tataaaatgagtctcgaa
aa-------tgaaaataaagaaaaaatt--ggaggggggtcaaagtccaacttctcgaat
gaaacaaaaa-----agaaattaggttataataacctacatataagatattatatatata
atataaatataa------------------------------------------------
-----------------------attaatattatttgaatcgaataaaagaataa-----
-----------tgtaatcattctgaggatagtatcaatccc---------tgcacaataa
tgatccagacatg--------atatcatatatgtgtaga---------------------
---catatacatgcttatcaggaaagaaa------------------aaagcggatatgg
tcgaatggtaaaatttctctttgccaaggaga------------------agacgcgggt
tcgattc-----------------ccgctatccgccta----------tctatagtgggg
taatt---------------taataggataaatgattcggtagagtttaccac-------
--------------------gaaagtgtggcggttctatct-----tctcttctt-attt
cccttccttcaatcaaaaaa-----taaaaatagtaatta--------ttattatttgat
tattgctggg----tagttaacagagtaaaacctata-------ttg--aaaaaaaaaca
atc--------gatattgcggagacaggatttgaacccgtgacctcaaggttatgagcct
tgcgagctaccaagctgctctaccccgcgttga-agaga----atagaccggaactaatg
gacaaacgcgaattgtatgtgcccct----ctaccatatctatataaatagaatagccca
t------ttatatagaatggtaaagggagcta-----tcgacgatcatcgatcat-----
agagatcgatagaaacatgaagagataatttgatcct------tacccttacca------
----------------------------------------------acttgatcttgttg
cgcctggtaacaaacatg-------catgaaccatttcacgaagtatgtgtccggataac
ccaaagt--------------------ctcgatagttagctctcggtcttccggtcgaaa
aacaacgtcgatgaagacgtgtaggtgcactattacgaggtggggattgtaattttccat
gaatttcccatttttcactcaacgacgaaa----------------ctttttttatttcc
ttttttgaggatcgacgaatcaaatgatatttctgttctaatttctgcctctttttatct
ctctgaatcaaacttttccttgccataatggttca-------------------------
------------------------gttcttattattatcaatgatacaagt-caaatcct
agatgtggaaata-taagaaggt-ggccgccctctccatcgaa--caaaatttgattgtc
gat------------------------------------------------------gta
tattaa------------aaaacgaatta--accaaatttgcctgaggtagaggcaatca
agaaagctgcgtaagtgaatatataacctacagaaaagtgggctaatccaaccaatcttg
cttgcacaatggatagagccaccggtttatctctccatcgaatcaaattagccaaaggtg
tgcgttcatgagcccatgctaaagtttcaattaattcct------------gccaatacc
cg--cgccagga-------aattaagaacataaacccggtagcccaaacaagatgtccaa
ataagaacatccacgcccataccgataagctattcataccaaaggggt-tatacccgttg
ataagttgggaa-------gaatttaaccatagataatctctt-----------------
-------------------aaccaccccat--caaataagtagaggattcattaaactgt
gaaacgttaccctgccacaatgtgatatgcttccaatgccaataaaaagtaacccatcca
atggtatttaacatccagaaaaccgccaaataaaatgcgtcccaagctgaaatatcacaa
gtaccgccccgacccggaccgtcgcaaggaaaactataaccgaaatcctttttatctggc
attaacttcgaaccacgtgcatctaaagcaccttttactaagattaatgtagttgtatgt
aaacc----tagagcaatagcatgatgaaccaaaaagtccccggggcctattgttaagaa
taatgaattactattctcattaatagcatttaaccagccaggcaaccatatgcttcgacc
cgcattgaatgccggtccactcgttgaagataaaagtacatcgaacccatatgaagtctt
accatgagcagattgtatccattgggcaaatatgggctcgatcaatatttgtttctccgg
agtaccaaaagcgagcatcacgtcgttatgaacataaagtcccaaggtatggaatcccag
aaacaggctggcccaacttaaatgggatgtgatagcttctttatggtctaacattcttgc
caatacattatcctcattctgctccggattgtaatctctaatgaaaaatatagctccatg
agcaaaggctcctgtcatgatgaatcctgcaatgtattgatgatgagtatatagcgcagc
ctgagtagtaaagtcttgtgctatgaatgcataagcaggtaa------------agagta
catgtgttgggctaccaaagaagtaataacccctaaagaggctagagcaaggcctaattg
aaaatgaatcgaattattgattgtgtcataaagacccttatgtccacgccccaatcgacc
ccccggaggaatatgtgcttctaaaagatcttttatactgtgcccaatcccgaagttagt
tctatacatatgcccagcaacgagaaaaataattgcaatagctaaa------tggtgatg
agcaatgtcggtcaaccataaactttgcgtttgtggat-----gaaatcccccgagaagg
gttaga-atggctgtcccgcccccttggga--ggtaccaaataaatgactaccggaatcg
gggttttgggcataaagattccactgacccgtaaaaagggggcctaacc---cttgggga
tgcggt----aatacatctaagaaattattccatcgaacgtactcccccctagatgcggg
aatagcgacatgaactaaatgccccgtccaagccaaggaacttaccccgaagagtcctga
caaatgatgattaagacgagattcggcatttttgaacc-----acgaaacactcggtttc
catttcggttgt-aggtgtaaccaacccgctattaaggatatggcagaaagaaataataa
aaaaagcgccccagtataaagatcttcatttgtgcgtaagccaattgtataccaccactg
ataaacgcccgaataagcgatattcactgggccgagagcaccccctcgagtaaaggcttc
tacagccggttgaccaaaat----ggggatcccaaattgcatgagcaatag----gtctt
acatgtaaagggt-------cctgtacccatgactcaaaatttccttgccaagctacatg
aaacagatttccggaagtccacagaaaaattattgctaactgcccgaagtgagaagcaaa
---------------------------------aatattctgataaagacgttcctcagt
aatatcatcatgactctcgaagtcatgcgcggtagcaataccaaaccaaatacgacgcgt
agtggggtcctgagctaa--gccttggctaaacc--ttggaaatcgtaatgccataatgc
ctttcaaatcctcctagccgttatcctactgcaataattcttgctaagaagaacgcccac
gttgtggcaattccacccagaaggtaatg--------------------------ggtta
ctcctacagcacgtccttgtacaatactcaaggctctaggctg------------aatag
caggagcaacttttaacttgttatgagcccaaacgat--agattcaataagttcttgcca
ataaccgcggccgctgaataaaaacattaaactgaaagcccatacaaaatgagcacctag
gaaaaaaaggccatatgcggataatgacgaaccataagactgaattacctggga------
---tgcctgggcccataaaaaatcgcgtagccacccattaatagtaatggaactctgcgc
aaagtttcctcccgtgatatgagttaccaccccttgatcgtttat----actaccccaaa
catcggattgcattttccaactgaaatggaatatgactaccgaaatagcattgtacatcc
aaaatagacctaagaagacatgatcccaggcggatacttgacatgtccctcctct---tc
caggcccgtcacaagggaaacgaaaaccaagattggcttta-------------------
------------tcaggtatcaaacgggaactacgagcgaatagaacacctttca----a
taatatcaataccgtcacatggatcgtaaatgcatgaatat-----------gatgtacc
aaaaaatctgcggttc------ctaatggaataggtaacaaagcgactttgccgcc----
----------------------tactgctactaaagcaccaccaccccaagtcaagctgg
tgcttgct------gttgcaccaggagctgttacaccaggtgc------------taaag
catgggtgttttgtatccattgagcaaagatgggttgtaattgtatagcggtatctgaaa
acatatcttgagggcgccctaa-------agcgctcatggtatca--ttatgaatataca
aaccaaagctgtgaaagcctagaa----------------------------aaatacac
gcccagttgagatgtgatatgattgcatcgcggtgcctaagtacacgatctaagagatcg
ttgtatcgagtagttggatcatagtctcttaccataaaaatggctgcatgggcagcagca
cc---------aactat-----gagaaatccaccgatccacatgtgatgtgtgaacaacg
aaagttgtgtaccatagtcagtagctagatatggataagggggcatggaatacatatggt
gag--------ctaca----acaatagttaaagagcctaacatagctaagttaagagata
attgagcatgccatgacgttgttaggatctcatataggcctttatggccctggccagtaa
atgggcctttatgagcctctaaaatatctttcaggccatgcccaataccccaattagtcc
tatacatgtgaccggctatcagaaaaagaactgcaatagccaaatgatggtgtgcaatat
ccgtcagccatagacctcccgttaccggatctaaccctccacgaaaagtaagaaaatctg
catattttgaccaattcaaggtgaaaaaaggggttgctccctcggcaaaactaggataaa
gttgagccaaaagatcccgattcaagataaattcatgaggaagtgggatctctttaggat
ctactccagcgtctagaaattggttaatcggtaaagatac----------------atgt
acttggtgccccgcccaagaaagagacccaagtc--------------ctagtaaccctg
ctaagtggtgattcaacat----agattctacatcttggaaccaagcc---------aac
tttgg--------agcagctttgtgataatggaaccaaccggcaaaaagcattaacgcgg
aaaaaaccaatgcaccaattgcagtacaatagagctgcaattcactcgttattccggagg
ctcgccaaatctgaaaaaacccggaggttatttggattcctcggaaa-------------
-----cctccgccgacatcaccattcaatatttcttggcccactattggccaaaccacct
gcgcactgggtccaatgtgagtagggtcacttagccatgcttcataattggaaaaacggg
caccgtggaaatacatcccactcagccaaagaaatatgatggag-----agttgaccgaa
atgggcactaaatacttttcgagagatctcctccaaatcactggtatggctgtcaaaatc
gtgagcatcggcatgtaggttccagatccaagttgtagtatccggtcctttagctattgt
tcttgagaaatggcccggtctggcccattcctcgaaagaagtttttacgggatccctatc
caccaaaattttaacttctgattccg----------------------------------
------------------------gcgaacgaataatc----------------------
--------attgagtcctcctc-----------tttccggacaacatacaaagaaacccg
ccaacagtcaagtaatttgtgaatctttgagagatgtttagaattcattt----ctttct
cttctatctcccacctatccattttatttagttattcactagagcaattatggtctggaa
gtcgatc----------cggggcaagtgttcggatttattatgacatagccacgaggcgc
tcaacggacctttcaaatatcagaaaaccctttctcgacttcggcttaacc-------ta
aaaacag--tt-tttt-tctaacccagtgtatccatatctc---aatgtctaagtgccg-
agacaggggcttcttcatatcttacatggcacgc-ct-------tttttattctattcca
actcacccgcagcagtcaccatacattaataattaataatttaataataaaaataacta-
-aaagagagacgcccttgtatccatatttagtcattc-gaaattttttttta--------
-gtttagctagcagcaagggatat----tgtactgtattcgtgtattgtatcgtttatcc
tattcctacga-gtctcatac---gaaatagaacg-----attttagattagaagggaaa
gggatataatgaaatt-----ccttgattggctcttcctagag-----------------
-----------------------gaattat------cctttttagttgactgatggatcc
aaca---------------------------------aataaaattatatataa------
------------------------------------------------------------
----------------------------------------taataaaaaagaaataag--
----aaaataaagtgttattattcaaaccgcct-----cgtaatcttcaaccaattatgc
gcttcaatataattaccgggagtaagcgctatagcttgtttccaatactcagcagcttga
tcggaccaagcctctgcaatttccgaatctccctgtcgaatggcctgttctcctcggtcg
gaataggtgggtaaattcctttccttcgaaccgtacttgagagtttcctacctcatacgg
ctcggcaatcca-------tttttttggtatcccgtattatattaatccaacctacctaa
-----atgaataatatttttac------------------------------aaaat-cc
cccctttttt----------------------atcgggttaaccag--------------
----------------attaattaattaatttatttacatgagtttcaaacttgaatttt
gattactaatcagttttatcttttctcccacc----------------------------
ttcagaagactcaaacatggg------------------------------caccccctg
ctatcggtataattttctg----------------------------------aaaggta
actatctcggtttcatatacaa-----------------attcatatagaatctttgaaa
-aagactttcctacgt-----aagaaaagacttactatctttgggatctgatgctacacc
gctgcttaataccttag---tggatctactctatcacataagtggattcctaacttttat
ctcatatcatgacat--------------------------aaataagcagttctttttg
tatcggcccaaaacctctct-----------aattgatctttacggcgct-----tactt
taacaattttacttttt---------atccatagaa-taaag----tattatgggcatat
caatttcttcata------tt--tccttatatga-agtttatttatttgctacagctgat
aaaaatcgcggttttgtacgatacttatgtagaaagccccttttattt----tttttt--
---tttagtatttactagca----tttttctttttgactctttctatagtgga-gatagt
cgcacgtaatgacagatcacggccatattattaaaagcttgtggtaagaatggatttcgt
tctagtgcccggaaataatattccaaagct----ttcgtatgttctccattacttgtgtg
gataaggcctatgtt--------------------------------atagagtatataa
cttcgat-catatggatcaatttctagtcgcgtagcttcataataattttgtaaagcttc
tgcataatttccttcggattgagctgaca-------------------------------
-------------tccgttacggtcgttcattctattcaaagaatccccgctccagaac-
---cgtacatgagattttcacctcatacggctcctccctt---ctgtgcataatgataat
aatttgtgga-----------------------------gtcaaaa-----tgaaggatt
atcattataaactgagaggggctagcgtttttac-aaaaaaatatctagccaaccctcct
gcaagaggttttttctta----caagcgccacgtcggtgctata-----tagaaaaggta
actcc-aacaatttttttgttctcaacgccccttatttccaggaattagt----------
----cacttcaacggtcttcgatggttgtatgggtatccaaa----gtacgaacgagatg
gatgtttgttgtcccaaccattctttgtagtcccgatcctgataaggaaaggggataatt
tataccaaagttaacaaagttttcgtgttgttgattcctatatgtagtgcttcctcccct
atgccgcctatggttactagtaaagtggggttgccccgtaatccagaaccc---------
ataggtgtaacctttcgcttaagactaaaatataaaattgaagcgtctaaggctgcatca
ac-cgaggatacacgatagaagggattgttctattttcaaacttcaccttcaacaagcgt
aggtttatttca-----ataatatcctttctttttattccgaatcctgtggatttctagt
aagactgaaaacgagaaagaaagaaaaaaatcaaatcgcaccatctctg-----------
------------------taataggtaaatgcctccttttctcctgaagttgtcggaatt
attcgtaataagatattggctacaattgaaaaggtcttatcaataaaatttccatttatt
cgcgatctagacatagttaacaatcc-----attcgataattcttcgcattacctctcgt
gggaaaagaatccccc------------aaaaaggaattgaattgtacagtacgaaataa
cataaaaac---------------agactc----------aga----------ggatgtg
ggcacccaacccactcaaattc-----tttctttttgataggaacaggaattgtaattat
tgg----------------gataaatctttgaatcgggttggatttcagcca----caat
gtag-----------------tagtatatcaatgaacagaactagtactat---------
----------------ttcatctaagtggaagaataaaatctaagtagacaaatcaaaga
at----ttttcctacagattgggataactcgaagagttcgttttaattgaattggattat
gatccaaagaggaaaaaaaaaatgaaatgattcgattatttgattttttttcattatatg
at-----------aaaaagaatatgataaagataaaat----------------------
----------ataatt--ccaaaatc-----tcaggtatgattcccgaatttgtaataga
tccacgaggtggggaattgttgttgaaaaatatgaaaacggaaagaaggggattttttaa
ttcccataaaaccgtcgattg-----tataaatataaccacggtctaactgtgattat--
----agtataaaataggaatcaatccatcagacgattcattccaactcattgggttaact
tggtataa-at----------------------agcagaaaaaga-------gggcttct
tgacaaa--------------aaaaagtctatttttgttttgaa-------------tag
ctttttacaat-aaaaaat-----------------------------agactttttcct
tgatgaaaaatagaaaaattttttcgatttctaa----ttttgataataaa------ttt
gacctatacttcaataaaatcagaaaatgaagactgca-----atactat-----aaatg
actcgctattcactcggtttctggttcataatcataag-----attctgtaggagagatg
gccgagtggttgaaggcgtagcattggaactgctgtgtaggcttttgtttaccgagggtt
cgaatccctctcttt-----ccgtaccttcgcctaatctaattcaggaatcttactgacc
gtcatgt--------------------atcaaatcaaataaga----tagataata----
-ccaacagctagaatt-----------------aatata----------attggatatt-
---tttgta-----atttctgtggtacataaaa-tagtgaaa-----agagt--------
----agccaaggcatgaaaatatcccctagaccc----gctctatt-----t-------a
taatacatgaa-tggg-----------aaat-----tcagatctggcgcct-ttacctta
gttcgatttac-------ttcaccaaacatca---------caaaattctatgaatcttt
gttttt------------ttgttaggttcaagtttgacgggaataatattctacgacgag
caactcgttgattttcaaaccgaccca------tttactatcaattatttgattgacaga
----------------------tcctttatattgggatgggtgaagagtcaaatgttttg
gcaattcctcatgg----------------------------ggggatgaatccataaaa
ttttgaatcagagctcttgatttttgttcatcccttgtagta----------ataatatc
tcggggtttgcatcgataacttggtatatctactatacgaccatt---aactaaaatatg
cctatgattaactaattgtcgggctccaggaatggtcgaagccatacctaatcgaaaaat
aatattatccaaacgcatt-------------------tcaagtaatt------------
--------gtagtaaaacctgacctgttgaccctttcgcttttccagcgatatgaacgta
tttaagtaattgt---ctctctgtgagaccataatgaaaacgcaatttttgtttttct--
-------------------------tctagacgaatacgatatt----------------
--------------------------------------gagatcttttc-----------
-ccggggcgcgattggtttctaagatca-------cttccgggtgtcggccttt----ta
ctagttagtcccggtaaaacacccagacggcgtatttttttga---aacgaggccctcgg
taacgagacataaagactcc-ttttttt--------attgaaatttatttt---------
-----------tacagaacaaatctaaattaagactgaa---------------------
-------------------ctaaacgataaacgaagctaaatccactg----------aa
gtactgtaat-------------------tacaaag-aagaatgagatgaatt-------
-----gtatcaatacccagacttttttg-----------tat---ata-tatccgaggtt
a------------------agttaggtagagattg-----------------aattgctc
g--------aatccattttttattcata---------gttgggagttctta-----cgcc
--atacataatagatcagtcatccttagaaaaa-ggggtacgaagtattttcaatatttc
ttg------------attgcaagcagaaatt-----------------------------
-----------ttctgtaatgt----------------------aaaaaaag-agcaaa-
-----------------------------gagataaaagccggctatcggaatcgaaccg
atgaccatcgcattacaaatgcgatgctctaacctctgagctaagcgggctcgcat----
--caaataaattt-----------------cactgtgctgtgcataggattttagtaaac
taca------ggaatcttagctat------------tgcatattaattcataatg-----
--------atatgatgaagagactctcattttcttt-----------------------t
ttt-----attctaatcgaa----tatagatacagaataaa-------------------
aaaattc------------------tataacaatta-atagaatata--------ctata
taatatata----------ttattatattttatctcatttttcaaattcccctttta---
------------------------------------------ttcgaatt-atttatatt
tattaat----------------------tatta--------atgtatgtataatggaa-
-------------atttgaatggattagtagatatatat-----attttagtttagagta
cgtacttaa-------cttagagtctaataact-------tagagtataataactctatt
ctaattagacatacaag-------------ggcggcc------ctaaggaaaagataagg
ataaaatccgg-------------att---------------------------------
-----atataat----------ata-taatgagacattcc-----tctagtttcattcgg
aaaggca--ggaaattaaggc-aaa-aaaagaatcgaacgtttgagtattcaaaatatcg
aggtaaaactgagagtaaa-agaggcatatatatgtggtatatatcaatccatattgaat
tgcggatacatcaatgatagaa--------tcgtt------ttgtattggattaaatcca
aaccta-ggtactacgat-------------------------atatcaaagaaaataga
aaagagata----aaaaaa-taggaggagacagagacacttttt-------ttatataga
aatgatttctattctatttatattattattttattatatttaaattaaagatta------
-----aaatgtaaatggctacagaataa-atgaacg------aaaaaagggatggtatcc
caacgagattccggtctc------aaaacaaaaa-gggggatatggcgaaattggtagac
gctacggacttgattggattgagccttggtatggaaacatactaagtgataactttcaaa
ttcagagaaaccctggaattaaaaatgggcaatcctgagccaaatcctgct---------
--------------------------ttcagaaagca----aaaaaagggataggtgcag
agactcaatggaagctgttctaacgaatagagttaacta----cgttgatcgaggaatcc
ttctattttaat-----tcccaaaagg-----atgaac----ccatatacgtacgtacaa
atacgtaataaaataggaaaga----------ggcgacccaaatccaaatctttattt--
--------------tttatgttatatgcaaaacaaatataataattcttg-----cgatt
ccaagttgaagtaat------------aatattcattgatcaaa----tcagttattcta
ta----acctggtagattttttaaagaactgactggttggacgagaataaagatagagtc
ccattatacatgtcaatatcaataccgacaaaaatgaaatttatagtaagaggaaaatcc
gtcgactttaaaaatcgtgagggttcaagtccctctatccccaataaaaggttcgatcta
ctccctacc----------tatttttctaacttttttatttttagtggttccaca-ttag
ttatgtttctcagccattcgactctttcacaaatggatcgg--attgtgggagaaaag-t
ttctctcttatcacaagtc-----ttttgatctagatatagatatacaatatataatata
tgcaaatcaacatctat-------gaatacctatttgaatcagtcacagttaaca-----
------------taaatttttt---------tagttaaactta-------------caaa
gttttattttt-gaagatcc-aagccaagaccaa------taaattacagggtttgggta
agacttt--------ttaatgctatgcttagtctatttaattg-actgacatatacccaa
caagtcttcga--aatagtat----------------ggggatggtgcatcg-----gga
aaagtcgggatagctcagttggtagagcagaggactgaaaatcctcgtgtcaccagttca
aatctggttcctggcatgtggctaatatgtggtaataatgtatactagtttattatcata
gat-----ttggtatac-----atattcgattcgtttctagtataaatctttata-atgc
ttagagtttgtgtat---------gattcttt-tttgtgtctagagata--------ccc
cagattgtttcgttagttggggcgagtaagaataaagagcatatat--------------
-atatatctag-ttaaa-taaagaaataga------tttagggttcctcttcttt-----
-------tttgtttattcatgtggtaccgcctctcgtt-aacaaagaatgt-------ta
atatatatg----------------------atgaag-ttttttagttggtgtaaaatga
-aaaaaaaagtctatggggttagaacccaccccgtgggaatagacaagattcatttcaga
t------caaagtaaacaaa---------aaagtaatctaa---------------tcct
ttcttttttcatttcatattt---------------------gtcaccctctcgagccca
tataagcgacatgcgcggtacaaagttcatgttgcagaactcttttttgtttggttca-t
tttttt-gtcccgcccgctcgaaaaat--------atatat-----------atatatta
aaaa---ttggggaatatcaacgaagccccc------ccttttt----------------
--tttttttt-gacatccataatacga--atgagagtccaataactctgtttgatctata
acagaaacagaatgtaaaaa-aaaattcct-------ttaatatctgaaatcatataaat
gaagattcgt----------ttattcaatgagcatcttgaatttcataaaaattaggggc
aatataatccttacgtaaaggccatcctatccaactttcaggcatcaaaattcgtttcag
gcgtggatgattatcataagagatgcccaacatatcataagattcccgttcttgaaaatc
cgcacttttccaaatccagaaaacagatggaattctaggattcctccttggggcaaatac
ttttatgcatacctcttctggttgatccacaccatactgtattctcgtaagatgatacac
actagctaatagtccgcccggtgctacatcatacgcacactgagagcgtagataattgta
accatatacatataaaatgacagcaatggagtgccaatcctcgggctttatttgtaaagt
ttctattccttggtaatcgaagcccaaagatctatgaactagcctatgcttcactagcca
agcagacaaacgaccctgcatctttttgatctctccccggatttttatt-----------
----tgtataaattaag--------------------tattttattttacatttacgatg
aattttt------ttgaggtgacgc-----tagctattttgaac-aaaatgtcccgagca
tcct---------------------gtctaattcactaatttgtgggaagataccgcaat
tttgtattttaaaaatgtttcattttcataaggtatctctgaaatagatggcgattgata
gagcaatccttgatcgtaatttccagtatgagtactacggccaacacgaaatttgtggtt
gatagtaaaacatcgag------tctcctgttgagacccaaccctatcttcatagatttc
tcgagatacctttttacgaagttttgttatagcatctataactgcctctggtttcggagg
acaacccggcaaataaacatcgacaggaattagcttatcgactccccgaacagtactata
agaatcggtactgaacatccctcctgtaatagtacaggctcccatagcaatgacatattt
tggttcgggcatttgctcatacaatctcactaaagaaggagccattttcatcgttactgt
gcccgctgttaaaataaggtccgcttgcctaggactcgaccttggtaccagtccataacg
atcaaagtcgaatcgcgagcctattaatgaagcaaattcaatgaagcaacaactggtacc
atagagaagcggccataaactggagagtcttgaccaattcgaaagatcatttgatgtagt
tgaaataactgaattttgggttgtttgatcaagtaacggaaactcaatggaattcataat
tgtctcgatgtaatttttttat-----------tgtattgtctg-----tcaggagctaa
gaccattccaacgctccttttcgccatgcataaactagaccaacaattaggataagcacg
aaaattaaagcttctacaaatacggatacacccaatacgtcgaaactcattgcccatgga
taaagaaaaacggtttcaacatcaaaaacaacaaaaacgagcgcaaacatataataacgg
attcggaattgtaaccaagcatcgcccattggttctatacccgattcataactagaaagt
ttctcgggcccttcattaattggggccaaaactccggaaattagaaatgctaaaatagga
ataacacttgatattattaaaaatacccagaaaatatcatattcgtgaagcaaaaacatg
gatacactcctatgaatgtggaaaattt-----cccagattagcggattcgaattgtaat
tgtgaagtcattcataattatttatttaatttagttgaaaaaggaaaaggattgagtcga
a----ccatttattttgattgaacttgaa---ccacccagtttt----tttact-tggac
cgtgtctagtttcaagaagattcgtc---------ga-atagaaaattacac--------
----------ttatttct-tttttttttttttttattctatttcgatatagtatagacca
ca-tatc------------atac-----tcgtatacaaa-aaaactcctgctttcaccgg
g-c-cgggttctctctaaag-----------------------aaaaggcaaaaaaaa-t
ttatttgctatatgttaggtat-tcttctaatta------gaatattccaatttttattt
ataa----------------------------------------ttctcgattatattta
--tatattat-aatttttttatttctatatatactagaatt----------tctatacta
taaaagaataatttaaa---tttttcatcctataattccacttttttatccaatttatta
atttctta----------taaattcgatt---------ctatttcgaatc---------t
tttttttatcttatctatttcttatt-------------------aatttaataagaat-
----aaaaaaagaaatacaaagtgtcgttatttatattt-----atcatcaagacccggg
ttcaaatattatttattatattga------------------------------------
--------------------------------------------tgatatg---------
----------------------------gaaaccgagtgcattg------------acct
atttgtttatttgatt--atctcttcctgtac-----gagactcactagattggattcaa
tgcgt-----------------ttg-------------------------gggaacataa
ca---------aacaacacatgggt------ttctatgcccccg----------------
----------------------------------ggatttagaataaaataaattaattc
t--ctctgaaacaatgagc-----tggggctgttcttccgcaaaaaaa--------gtag
ataagtcggga-----gattcctaactcgtctaagttcaaatggat--------------
-----------tcc-----taatcttcttggataaagtcaaggcaacatcagtata----
-atagaattcgaattttgaatgatgagcaattggg-----tttgagtctat---------
------------------------------------------------------------
----------------------tagccgagctcattt-----tatgatttttacttaaaa
aaaaaatggacgtacttttctttggtatac------------------cccaaagaaaag
tagtattactaa-----ctctttgatcgcgggtaggaaaacaga----aaatttatgtat
gt---------atggtatgtaattcacccgataaaatgaa----tgaa--------ttaa
agtaaat-aaaataataggttggttta-----tttatcctgtcttaaa-------ttttt
aaaatgccggtcaatcgaacc---------------------------------------
--------------------------------------------------------acaa
taaaccggctggctataaacaataataa-------ggaaat-aaaaaactatactaaaag
t-------------aaaaaaat--------------gttaatttaaaattaacattaa--
------------------taaaaaattagggctatacggactcgaaccgtagaccttctc
ggtaaaacagatcaaacttattattatcgaaatgattcgaactgtttcaaagacccaaca
tgcactt--ttttgcattgggctctttcctcaactgatataaatatcagcgagtccgcca
tcctttttcttaacag------aaagataatgggatggctccgcgtgctctgattcgttc
tttttatt------cagtagcaataccaaagtgtttc-aaaaaagagttatcttgacgta
ggtctgcctttggtctagatcaacctaaatt--atagagtctctcccgccctgtccaaag
cattaaacaaatatgaaacttcatacaccttaaagttcataggacgaaaagaga----tt
tttttgaggtccttatactcattatgcctagcattgaatggac-tgggtattcaccttat
caattatcaaatcaatgatgggttctat-----ttggcacctaatttggaacctcaattg
gaccaatcaactatttgtcaggctattgttctcttgttcccttgaatcc------atgga
gtaagacatttattttt--actaaaaaaaattctgttgattacatgatgtactcctctg-
aaaaagcattggcgcgcgtgtaaacgagttgctctacc-aactgagctatagccctt---
------gtgtttgtgataaatattttatcatgtatctaatttcttgtc------------
aaggtgaatattgcatgatcctgcatgatagctctctgatgtgtttcctgccaaaagggg
gttattgcttataagtaaaattccatctataatctatcgatgcgacgagttccttttgtt
tctctttatgatgataaataacctacttaacccagtggttagagtattgctttcatacgg
caggagtcattggttcaaatccaatagtaggtagaacttattagataccgcagtcaat--
------ggtatctaataagtatttatacccaccctctttttt------------------
-----------------------------------------ttctttttgtatcttttcg
-------acaccccactacttaa-------------------------------------
---------tttgaatttctttcatc----------------------------------
-----------------------------------------------------------t
tttttttattcggacgcacca---------acaactagttattaaattgcattgatagcc
tctacccgcgtcctagctcgtctgagagctaaatttgcctcaattgtttgtctcttgcct
tccgcgctactcaagttagcttgagctatttcaagagtttgctgagcttcttgcggatca
atgtcactgcccctctctgcatcatttactaaaatggttatttcattattacctattcta
gcgaaaccgcccatcagagctacggttaaccattggtcgttaagacgtattctcaaaatg
cctatatctacagccgtggcaataggtgcgtgatttggtaatacaccaatttgaccacta
ttagtcgataaaatgatttctttcacttctgaatcccaaacaattcgattaggagtcagt
acacatagatttaaggtcatgccttcaatttgctctcctcatctaagttcatagccttcg
cggtagcttcgtcgatattacctaccaaataaaaggcctgttccggaagaccatctaatt
ctccggaaaggatcaattgaaaacccctaattgtttctgttagaccaacatatttacctg
gagaaccagtaaaaacttctgctacgaagaagggttgtgataagaaacgctcaatttttc
gtgctcttgctacggttaaacgatcctcttcggacaattcgtccaacccaaggatagcta
taatgtcctgaagttctttgtaacgttgtgaagtttgcttaactctttgcgcagtttcat
aatgttcctcaccaacaattcgaggttgaagcatagttgacgttgaatctaaaggatcca
ctgctggatagatacctttggcagccagtcctcttgatagtacggtagttgcatctaaat
gcgcaaatgttgtggcaggggcagggtcggtcaaatcgtccgcaggtacataaactgctt
gaatagaagttatggatccctctttggtagaagtaattctttcttgcaaagaacccattt
ctgtactaagagtaggttgataacctacagcggaaggcattcttcctaataaagcggata
cttcggatcctgcttggacgaaacggaaaatattatcgataaatagaagtacgtcttgtt
cattaatatcccggaaatattccgccatggttagggcagtcaaaccaactctcatacgag
ctcccggcggttcattcatctgaccatagactagagccacttttgatttcgcaatatttt
cttcattaatcaccccggattctttcatttccatgtaaagatcatttccttcacgagtgc
gttcgcccacccctccaaatacggatacacctccatgagctttggcaatgttgttgatca
attccatgatgagtacggttttacccactccagcccccccgaatagcccgatttttcctc
cacgacgataaggagctaaaagatccactaccttaatccccgtttcaaaaatagataatt
tagtatctaactgtataaaggcaggtgcggatctatgaataggagatgttatgcgagtat
ctacaggacccaaattatcaacaggctctccaagaacgttgaaaattcgtccgagagtcg
ctcccccaaccggaacacttagaggagctcctgtgtcaatcacgtccattcctctcatca
gaccatctgtagcactcatagctacagctctaacccgattatttcctaataattgctgta
cctcgcaagttacattaatttgctggccaacagcatcttgacctttaactaccaaagcgt
tgtaaatattaggcatcttgcccggtggaaaggatacatccagtaccggaccaatgattt
gagctatacgtcccaggtttttttcttc---------aaccccaggaccaggagtagtag
gattgtttctcatcataat---------caaaaagtattatat------gttatg-----
-tttgttttgcaaac----------------------aaaaaaatgtccgatagcaagtg
gatcggttaattcaataaga-------aatgggagttagtaccaaatttcgttggtaccg
tct--aactgaatccaattcaattgtttactcattgaataagtgtattttcaaacgcaac
caaactcttttaaaaatatcaaatta--------agtagatgaataagaattaggagta-
----agtgttttatttatct-----------------------attattatagacaaccc
cgtccatattat-ctatggaattcgaacctgaactctatttat-tattcatcatt-----
-tttaggacatcggccgttgtttcttattttatcatatccatt------------tacac
ttcttctttgtta---------------tatagttataccttttt------------gtt
tccacggattttcacgtcgaggatttccatatacaactaca------atcactgtcaaga
gtgaatttcttattcgtt---cgatattta-----cttaatcttaatttatattcttttt
t---acaaagtaagcgattataaaattgc-aaaaaaagg------gattgggttgcgcca
tacatataaaatagtatacaataatgaatgatggatttggc----------------gca
tggtgtaataacgaaccattctaa------ttaattgataagatttgttgataattttgt
gaaagatt------cctgtgaaaggtttcattaaagcctaatctatgtcgagtagacctt
gtccttgtgagaattcttaattcatgagttgtagggagggacttatgtcaccacaaacag
agactaaaacaagtgttggcttcaaagcaggtgttaaagattacaaattgaattattata
ctcctgaatatacacccaaagatacggataccttggcggcattccgagtaactcctcaac
cgggagttccacctgaagaagcgggggctgctgtagctgccgaatcttctacaggtacat
ggacaactgtgtggaccgatggacttaccaaccttgatcgttacaaaggacgatgctacc
acgttgagcccgttgctggagaagaaaatcaatatatttgttatgtagcctatcctttag
atctttttgaagaaggttccgttactaacatgtttacttctattgtgggtaatgtatttg
gtttcaaagcgttacgcgctctgcgtctggaagatctgcgaattcctgttgcttatgtta
aaactttccaaggcccgcctcacggtatccaagttgagagagataaattgaacaagtatg
gtcgccctctattgggatgtactattaaaccaaaattaggattatctgctaagaactacg
gtagggcggtttatgaatgtctccgcggtggacttgattttaccaaggatgatgagaacg
tgaactcccaaccctttatgcgttggagagaccgtttccttttttgtgctgaagcgcttt
ataaagcacaggccgaaacaggtgaaatcaaaggacattacttgaatgctactgcgggta
catgcgaagaaatgataaaaagggctgtatttgccagagaattgggagtacccatcgtaa
tgcatgactacttaacggggggattcaccgcaaatactagcttggctcattattgccgcg
ataatggtctacttcttcacatccaccgcgcaatgcatgcagttattgatagacaaaaga
atcatggtatacatttccgtgtactagctaaagcgttacgtatgtctggtggagatcata
ttcactccggtaccgtagtaggtaaactggaaggggaaagagagatcaccttgggttttg
ttgatttactacgtgatgattttattgaaaaagaccgaagtcgtggtatttacttcactc
aagactgggtctctctaccaggtgttctacccgttgcttcagggggtattcacgtttggc
atatgcctgctctgaccgagatctttggggatgattccgtactacagttcggtggaggaa
ctttaggacacccttgggggaatgcaccgggtgctgtagcgaatcgagtagccctagaag
cttgtgtacaagctcgtaatgagggacgtgatcttgctcgtgaaggtaatgacattatcc
gtgaggcttgcaaatggagccttgaactagccgctgcttgtgaggtatggaaggagatca
aattcgaatttgaagcaatgg-------------------atactttgtaatccagtaat
tactattactgttcattccctt-aattgaattgcaattaaactcggcccaatcttttact
a------aaaggattgagccgaaccga---------atcaaagaatgaggcccatagttc
cta------ttcata------------------------ataga-gatatagacttgatc
tagat-ataaaagatc----ttaaa-tagaagatagaagataagatat---taaaacaat
gaaaatgcgtcttttt-ttgttgtatccataattaaatcctatggatc-------atggg
attggtagattttttt-------tatttatatccaacaa-----------atggatcaag
ccaaggagcgcaacgctctctacccaccccgta-tattgtccttttcgttccgtgttgc-
atgcactcgaaactttttatttttt--------ttgtacgaaattt------tatgaaaa
tggatagaattcttaac-ttataacttagtaaggtaagaaataaaaactattgatttttt
cgatgaca-----aattgtacacgacatgggagaaacctctcttt-------atatttag
aa----------ttggagaaggggtgccatcatctatagttaagcgataccctcgt----
-----ttgcacaatcgaatcatttctttcaatactt-actcgttattagttaatgatcct
agtggttcgatctatatgcttgcttattccgagaggaaatattcaaatgattattcaccg
aatgactattcgta------------tattgtattttcattcaaata-gggggcagtaag
gctctatg------gaaaaatggtgtttcaattcgatgttgtctaaggaggagttagagc
accagtgtggtctaagtaaatcactaaaaggtacgggttccattgggaataccaatgggg
gtgaagaccttgctataaataatatgattcgcggttgggttgatagtgataactccagt-
-----aatattgatcatttagtaggtgttagcaacattcgtagtttgatctctgatgaaa
cttttttagttagggatagtaatggtaaaaattattcaatatattttgatattgaaaatc
agatttttgagattgaaattgaaggcgaccgttcttttctgagtgaattggaaagttttt
tttctaattacctaaatttaaattatagttatccgaatgatggatctaaaagtgacaatc
actactatgatcgttccatgtatgatactcaatatagttggaataattacattactagtt
gcattgagaattatcttcgttctgaaatacatattgatagttacatttcaagcagtagtg
acaattacagtaagagttacatttataattacgtttgtagtgaaggtggt----------
-----------------gtaaaaagtactgacagcgagagtttcagtata----------
------------------------------------------------------------
------------------------------------------------------------
------------------------------------------------------------
-----------------------------------------------caaactagcgcaa
atgcaagtactttcgatatgataggaaaatttaatgatttcgatataagtccaaaataca
gtcatttgtgggttcaatgcgaaaattgttatggattaaattataagaaattttttcgat
taaaacttcatatttgtgaacaatgtggatatcatttgaaaatgagtagttcagaaagaa
tcgaaattttgattgatccaggcacttgggatgctatggatgaggatatggtttccgtgg
atcccattgaatttcattcagaggaggaaccttataaagatcgtattgattcttatcaaa
aaaagacagggttaactgaggctgttcaaacaggaataggtcaattaaacggtatttcca
tagcaattgggattatggattttcagtttatgggaggcagtatgggatccgtagtaggcg
agaaaataacgcgtttgatcgaatatgctacaaatggatttctccctcttattatagtgt
gtgcttccgggggagcgcgcatgcaagaagggagcttgagcttgatgcaaatggctaaaa
tatcttcagcttcatatgattatcaatcaaataaaaagttattctacgtatcaatcctta
catctcctacaactggtggagtaaccgccagttttggtatgttaggagatattattattg
ccgaacctaatgcctacattgcatttgcgggtaaaagagtaattgaacaaacattgaata
agacagtaccagatggttcacaagaagctgagtacctattccaaaagggcttattcgacc
taattgtaccacgtaatcttttaaagggtgttctgagtgagttatttcagcttcacggtt
tctttccattaaataaaaatttcatcaggtagatcattttcttcat---------tttat
tctatttctatatctatat----atagaataatcaaaacg--------------------
---ttaagttttactcgaggtcata--atctaattggataacggatctgaagttgttact
aat------------cttatttcccatat------atactttttatttccaacactta-a
cctatata----------attagtaat---------caattagtaatcgggagaacttta
tcaacaggataagataaaaaggtgaattcttaccctaaattattatttatta--------
--------------------------tataaaaatctatc-tattt-ctattataata--
---taataaaaaaatgaatgctctta-ata-----tatattat-ttctaaatattgtatt
gaattgaaaag-----aatgcaaaataaaata---------------------------a
taga-ataggaatcttgcatttcttttat-------atattacc------tgagaatttc
cattttttcattttaatagaaatct-------ctgtcgaatcggat--------------
----------------------------tgtttcg---------------aatcctttga
taacttacttgtaataaactttt-------tgttatatttattcgaagtataaa-aattc
gattcgaagtata------aaagaacaat----------------------aataaattt
at-----------atacttt---------------------aaaaa-ggtaaat--aggt
acactta----------tttagttctacttttcttgtacctatacctatt-----attat
gataatagatatacttaatacttatcataagatatctttataacaggtacaaatattaaa
tcgaggtatc----cattctatgacaactttcaacttaccctccttttttgtgcctttag
tgggtctagtatttccggcaattgcaatggcttctctatctcttcatgttcaaaaaaaca
aaattgtcta----------gtccc--aatctcgtccatc--tttttttttcaatactcg
ggcttggattatactgagactatagat---atatatctatttatttagtggacatagtct
acaacatgtgtattcttcccaacacaaata-----------aaagagctgttatccacgc
ggaaacatcatgacatgatatatggtatggataaataaatagattctatctattcttaaa
taagccggcagatatatga-----aatggaaagtacaaaaaaa------atatatatata
tgtagtagatatc-----caggatc-----gtatgaatgggatatttttta---------
-tatctaactgattcgatgaattactcctaatggttaatatcataata---------aga
gtactagttgatgagagttacttcgggaac--------aaaaaaataaagtaaaattcat
ttgggttattatctcaatttcaataaaatgaaacaactggatcgagtatgaactggcgat
cagaacgtatgtggatagaacttataacagggtctcgaaaagcaagtaatttcttttggg
cctgtatcctttttgtaggttcaacgggattcttattagttgggacttctagttaccttg
gtaggaatttgatatctttatttccttctcagcaaatcatttttttcccacaagggatcg
tgatgtctttttatggaatcgcgggtctgtttattagctcctatttgtggtgcacaattt
cgtggaatgtaggtagtggttatgatagattcgatagaaaaaagggaatagtgtgtattt
ttcgttggggatttcctggaagaaatcgtcgcatctttcttcgattccttatgagagata
ttcagtcgattagaatagaggttaaagagggtatttatcctcggcgtatactttatatgg
aaatcagaggccagggtgctgttcccttaactcgtactgatcagaatttgactccacgag
aaattgaacaaaaggctgcggaattggcctattttttgcgcgtgcccattgaggtatttt
gaaatgaattgatccaa-------------------------------------------
------------------------------------------------------------
---------------------------gggggttcttttaccttgaaatccg--------
----------------------------------------aaaaaaaaggg---------
------------------------------------------------------------
------------------------------------------------------------
------------------------------------------------------------
------------------------------------------------------------
-----------------------------------------------------------g
ggagtggctcattcgggcatttatcgaaagggtgtaattgcttcgaatgaagaaataata
aaac-----aaaattgtttccagatccaaggact----------aaccaatcaattaaat
aagggggaataggtctatggattcaatgccgtgttatataactca-----------tgtt
tcatggaaatatgacagattggatagagtcgaggaatgaagtggtttcgttaaaaattca
cag------attaaaaatgcaaaaaaaaaaagcatttaacccccttctataccttatatc
tatagtctttttgccctggtcgatttctttctcatttaaaaaaagtatggaatctttggt
tattcattggtggaatgcagagcaatccgaagtttttttgaatgatattcaagaaaaaag
cgccctagaaaaattcatagaattagaagaactcttctttttggatgaaatgataaagga
gtccccggatacacatatacaaaaacttcgcataggaatacacaaagaaacgatacaatt
ggtcaaaatgtacaacgagggccatatccataccattttaaactttttgacaaatataat
aagtttcgctattctaagcggtttttctattctgggtaatgaacaacttgttattttaaa
ttattgggttcgggaatttatatataacttaagtgatacaataaaagctttttgtattct
tttattaactgatttatgtattggattccactcgcctcatggttgggaactaatgatcgg
ttctgtctacaaggattttggattttctcataataatcaaattatatccggtcttgtttc
cacctttccagttattctagatacaatttttaaatatttaatcttccgttatttaaatcg
tgtatctccgtcacttgtagtcatttatcattcaataaatgactaaaaaatgatctactg
aaatgaatcgaatcataatg----------------gtttttacttatacttcgtac---
--ataagtacataaacaaacc-----attcaaaattttactca--ttctttatatttata
cccatccaggaaacgactcctgga--------------tttcagtaaaatcgcagaatcg
tggatagggaactctacaagcaacctaccccaatttattgtagaaattttc-gggatcaa
tgattggaccatgcaaaatagaaatatcttttcttggataaaggaacagatgactcgatc
cattttcgtatcgatcattatatttatatatgtaataactcagacatctatttcacatgc
atatcccatttttgcacaacagggttatgaaaatccccgagaagcaactgggcgtattgt
atgcgccaattgtcatttagctaataagcctgtggatattgaggttccacaagcggtact
tccagatactgtatttgaagcagttgttcgaattccttatgatatccaagtgaaacaagt
tctttctaatggaaaaaggggttctttgaatgtgggggccgttcttattttacctgaggg
attcgaattagcccccccgaaccgtatttctccggaaatgaaagaaaagatgggcaatct
ttcttttcagagttatcgtcctactaaaaaaaatattcttgtgataggtcctgttcctgg
tcagaaatatagtgaaatcacctttcctattttgtctccagaccctcttactaataaaga
cgtttattttttaaaatatcctatatacgtgggcggtaataggggacggggtcagattta
tcctgatgggagtaagagtaacaatacagtctataattctacagcatcgggtataataag
caaaattgtacgtaaagaaaagggggggtatgagataaccataggggatgtatcagacgg
acgctcggtcgttgatattatacctccgggcccagaacttcttgtttcagagggtgaatc
catcaagcttgatcaaccattaacgagcaatcccaatgtgggtgggtttggtcaggggga
tgccgaaatagtacttcaagacccctcgcgcgtccaaggcctttttttcttcttggcatc
tgttattctggcacaaatttttttggttcttaaaaagaaacagtttgagaaggttcaatt
atccgaaatgaatttctagagctacgtatttcatttcgtttcga---------tttttat
caaaatactaaacttcttgttgatcg-----atgc------aattatgtatactcaaa--
----------------aaaccg-cttt-tgctt-----tgtttatactctatatatt---
----------------tttaattaataattaagctatttg------aaattacttgtatt
ccgttcc------------taataata-----------tac--tagc----acgtagttt
gtgaataatactagaacttttcgttgctttgatttcaggcc-----------------cc
attttaaatttta-----tgctgtgatt----ttctagaaaaatttggaacctttatgtt
gtttatattatggaatgactaaacgaaaagtctcat----------------ttaattaa
agagtaagaactcaatcgacccccgcattttt-------------gggggtcgattgag-
---------------ttcttactctttaattaatgtccacaaca---cagttcatatgat
tactacagggatgagcccaatccagaatatgaaccataaaagaaaacacctattaaactg
atcacaagaataccagctacagtgcctataagccaaagaggaatccttccagtagtatcg
gccatttaccccacttccctccacatttcatcgagtggtcgtgctagagacataaacagt
catggatagttatgagattaaatccttccgaatggaataaaataatttattatttttcct
tctcttaattgaagaaataattggaaaataaaacagcaagtacaaaaatgagtaataacc
cccaataaagactggtacgattcaattcaacactttgttcgttcgggtttgattgtgtca
tagctctataattcggattaggtttatcgttgtatgaactgcattgcagatattgacccc
aaaaaagaaacggtaggtacagctagtccgtgaacagccaaccatctcactgtaaaaatt
ggataggttcgatctatagtcattgggacctcctaaaaggatctactaaattcgtcgagt
tgcgccaaagaatcaaaacggcctgttattaatggaattccttgtcggttctctgtaaaa
tactcatttggccgaggacttccaaacacatcataagctagccccgtactgacgaataac
caacccgcaatgaatagggaaggtatagtaatgctatgaatgacccagtatcgaatactg
gtgataatatcagcaaaagaacgttctcccgtgcttccagacatgctgagctccacatat
tcttgtacagtcaaaga-ggggatcgatcccgtgaaagatgggatcagtaaattaaaacc
caccgacccctcatctttgtgagatcgtcaatagtgtaccgaaggcgtctttagagtata
ccgaatcagtatagctatccttcttctgacacagcaatgcaat-----ttcaatccgt--
----atc-----taa------------aagaagga------atataattcttttctttat
tccttaatctat---actatacagaaagacgtgccattcaat-----atgtaattccagt
agta---------------tataattttt-------------ttaagactata--aacaa
atgctcgaataaag-tgtgagtcggac-----gggttggattccaataatttaga-----
aaataaatt-----attcctat------taagttaattatactc-------------ctc
tatttttcatatggttttagaaaataaaggaaggggttttgctcga----tttaatttca
at-----------ttttagtagtacaa-------------------taacactagtagat
agtatttgat-taaaaaaatggaacaaac-----ttagaacaatccat-atttgtaatca
aagca-----ctgctgcattagacattgtggcattagaggcaaaggtt-----ac-----
-----tcgataaaggtttg--tttttttagagctataatatcatgcga------------
------------------------------------------------------------
-----tccttttgttcttctcattcgatcta-----ttctgtggaattaatgaacccacc
agtaaatcgaatgaattaaaggaaagt-aaaagggg----------------tgttctaa
ggcccttcgttccaaac-aa----aaaaagtggaatcgaaacaatttga-----aaaaga
aatgatcaaaa-------------caaaataaatatat----------------------
--------------aattttcaaattatata------tattttatcgtgacgtgattcga
agagag-----tttaaaa-----ataaagtgacatgatacaattattttgacgat-tact
tt---------------------------attcagtagttgctctatgaatccgtgaagt
cggatcgaaatattaggattcatagatgtc---aaagatgatgaaccac------ttttt
tacttctgtcactatatctttgtttgtgccgtctatataatgaatgatatgataaatg--
----aaatcaaaagcgtt------cattgggact-aaatttgtaaattggtctttttctt
ctcttgtat-----aaaaaaaaaaaagaaacttaggtaagtgtttcataaacatatgtat
aaatagaacgtatcccatttagcttctttatgcctactataactagttatttcggttttc
tactggcggctttaactataacctccgctttatttattggtctgagcaagatacggctta
tttgagcttgattgaattg-----ttcattcaattt-------aaaaagaaatgtttttt
tgcgagattcctggcagtccacggttccttcccatgtaatttgta-----atttct----
--ggttattgagattcctggatgatttggatta------atatttagagatagatattac
cccccctttatttatccacccctttc-aaaaaaaaatggaaatgattgaagttttactat
ttggaatcgtgttaggcttaattcctattactttggctggattattcgtaactgcatatt
tacaatacagacgcggtgatcagttagacctttgattaagtaacatctcttttt------
aattaaaaaa-------gccttatcctctttttttttt-attgacctcctgcggattaaa
ga-aaggaggagg-----tcaaatttgggctgctgctggagttataaa---------agt
aattttattataattcgacccaccc-----aagaagaacagaagcacgctctgtaggatt
tgaacctacgacatcgggttttggagacccgcgttctaccaaactgaactaagagcgctt
ccttatcacaatataaaaataaaagact------------gtatagaaaggaaattc-ct
tgtaa-----ccccctacaatatcttgga-----tgca-tatagtatcata-----tgtg
attatgtatgtccaattttcattgatctcaa-ttgaattgatccttcattactgcacatg
gg------agaagtaatagatagggatgacaggatttgaacctgtgacattttgtaccca
aaacaaacgcgctaccaagctgcgctacatccc-----tttcaattgacctacagtgtca
ttgtagagaatccccgccttgttttccacatcgtaatttcctcgattaatatac-----c
tcttgccatttct--------------tctttttcgtctcatataacatattctcatata
acacata---------------taata---------------------------------
---------aaagaa-------taaaaaaatccaa-----ttaaattaattaacaataaa
tagata------------------------------------------------------
----------tatattaatat----------------------------cggtaat----
--gttcaga----aagtaagtgggcgtctttttctgt------aaaaaaattagataaaa
tctaccgggtcat-------tcaatatatccattttatttagggattatgcgtacaacta
caagcgatccttaat----gacacatgtatctgattatctgattata--------tatta
ttacaat-aaaaaaggagtattttcaatgcgagatctaaaaacatatctctccgtggcac
ctgtgttaagcactctatggtttgggtctttagcaggtctattgattgagatcaatcgtt
tattcccagatgcgttgacattcccatttttttcattctagctaggtgtgaat-------
-------------------aagattcgagatacaataaattctctgtgactaagctccc-
-------tttttcttt----------------gg------------ataaaaaagttaga
aagaatcaaagaagattcatcggcaacgaaa------cccaggttccgtcggaattaaat
taata-------gagggagagcagaaatgcaaatagggatataggacagcggcagcata-
--------caagatatgtaaataaaatactggt---atttagaac-gaaacgaatttaat
ttatat---ttagaaattcttgtattactta---ttattatttctctattgatattgacc
gc-----aaa----------tggaagatttaagaattgaat-----ttcgagtcagcaac
ttc-tttttttcttcttc----------gtttcggatcaaaaatg-----gaagagttga
gtgaatatcaaaaaaaggggg----aggttcatggctaagggtaaagatgtcagaacaag
agttattttggaatgtaacagttgtgttcgaaacgatattaataagaaatcgcggggcat
ttccagatatattactcaaaagaatcgacacaatacgcctagtcgattagaattgagaaa
attttgtccctattgttacaagcatacgattcatggggagataaagaaataga----gaa
aattgaacgcgtgtata-----atccctacaaggaacaagaataaattagat-------a
at------ttaa-----taattacatacataata-----------aaataaata-----a
act--------aaaaaaattga--------------atcctatttgggtcggatcccaaa
tt---caattagaat-ttataaataggattttaaagataaggaataaaccatggataaat
ccaagcgactttttattaaatccaagcgatcttttcgtaggcgtttgcccccaattgggt
cgggggatcgaattgattatagaaacatgagtttaattagtcgatttattagtgaacaag
gaaaaatattatctagacgagtgaataggttgactttgaaacaacaacgattaattactg
ttgctataaaacaagctcgtattttatctttattaccttttcttaataatgagaaacaat
ttgagagaactgagtcgactcctagaaccacgggtcctcgaactagaaataaata-----
---------------------gaatcaaaaatc----aatctgag-------ttggggtt
cagattggaattttgattctattg------aggaat--tttttttattcg-aaaaaatga
gag--------aatgaaaattcgattgtcgcgtcgtaagaaaaaaatgagtaagaaaaat
cca----ttttatattttt-tttttagtgttcattcttttt-------------------
-----------------------aactatat------------------tttgaattaat
tccatttatcatagaaattttctaccctatcttcccggagcgaatt---ctccggg---g
ccccatttaaatcagta---tggtgtattccttctaataatatactatacttt-------
-------cttaagaatcttattggaaatcatataaagacaattcgtatttgatattgcta
tttgtgcaagtattttacgattaagaagtgattgcctcttgtacagatcatgtattgatc
tactataactataggatacccctatcttacgaattgctgcatttatccggctgatccaca
aacggcgaaaatttctcttttgcctgcccctatcccgatgagcagaaaccaaggctctca
ttttctgttgaatagtacttcgagtaagtcttgaatgagtccctcgaaaagttgatgcaa
ataaacgaatttttgttctacgtctccgagctacataccctcgtctaattctggtcattg
aatcaaatgaaactttgatgaataactaatttatttt-t---tttcagtcattctttt-t
ccctttcctggtctattaataacaaaacggattcttccaatgtat--aaaaaaaattcca
atggcttttgctactatgaccttcccgaccacaa----tttttccaggtatttaacctcg
-----aaacgaaat---------aataaattttattgatactaaatagcaacaaataa--
----------------attaaatatagtcaattgtaaattaag-----ttgaatatagta
-taaagtatc------aataaatagcaaaggtaaatagataaatt---------------
gtgggttccgtcgtttctatggttgcttcttaaacggtgaggtcctctctatacaccgga
gccccttccctca-gtaatcaatgttaaatgttattagtaacttgtacagttcacattct
ttgactctacccatgaattatctagtaataggtcttttcacaatgagatctacccataca
gtaacggtatttaattacaaaggttggctaggtaactgaccctgttagtccgttattgca
agagtgggagcctaa-ttcttttgc--------ttcttaaatatggttt-cccccgctta
atgaataaccatttgctaccaatggggaattgcttctcatctccaattgaggtgattgga
tttgcaccaatagaaaccataaatttaatacataatggcacaacgaaagttttagatata
t-----------att--------------gaattcttccagaatattcattcgtgctggt
cattgatactggaaaaaattgttctttaa----tttagttccaa-----ctcatgatctg
aacgagtcgcacatacaccctagtacatgttcctcgacgctgaggacatccccgaagagc
gggggattttgttacattttttattggctgtcttgtgtttctaataagttgtttaatagt
tggcatgctaaatc-----ctatataaaatgggctggtttagatcaatcctaaccaga--
------------------ttattctgaattatttcgattttactttttaccttaccctat
------------------------------------------------------------
------------------------------------------------------------
--------------tttaccccggt-----------------------------------
------------------------------------------------------------
--------------------------------------------------aaggtaagaa
gataaaataagaaattta------------------------------------------
-------------------------------ggttcatccgaatccaag-----------
ttatggttcaaaa---------tc------------------------------------
------gcgtatttacgcgaaatccccggtgttttcg------------------accgc
tacaaaatcaacaattccatgagcttgggcttctgttgctgacataaaaacatccctttc
catatcttcggatacaacccacaatgggttgcccgttctttgtacataaacccttgtgag
ggtttcgcggagtttcagaagttcttccgcttctaggacaaattctcctgtttgtgcctc
ataaaaagaactagcaggttggtggatcattaccctgatgatataacataattaatggtt
ccttgatctcatctcatatgatcggac-----------------aaagataaagaatacc
aagaataaaattctt---------------------------------------------
-----atattatataattgagcaaccgtacaggcatttttt-tgcattgcatacggctcc
acagtggactttactttt-----cctttccgtcgagcaaaaaaaggaaataggatacgtt
----ccaaatgattaagtgacccatttaccacccttcttttcgggggag-t--gaaaaat
actatgatggttccgttgctttctatattta---------gaatttatctcatatgtgat
tcagcaatcccaaagtttctttttaatccg-----atca---aagtaagtaaaaaaaaga
t-------c--ttttttttttcattttagtactctttcataacataaatattcgatcgaa
agatacttatggtgtgaaaacaaaaaagtttgtgacgctgaaatgacccccggatagata
agataaaatcagaa-tatcctt-tagtcagtctcatatt------------actcgcccg
atacagaatttcatgttatgaaaaaaca------aaaagagtttgttcatatcgaactcg
aagtgccatgctactattactga-----atattatt---------attcatttaatatta
catatcgcgaaggcatagtc-----ttcttttttctcttaaata----------------
--------------taaataa---------------------------aaaaaacgcatt
ggcgccaagcgtgagggaatgctatacgtttggtaatttctcctccgaccaggaggaaag
atcccattgaagcggctaatcccatgcatattgtatgtacatctggtggcacaaattgca
tagtatcataaattgcgactccggggattacccacccgccgggcgagtttataaacaaaa
aaagatcccgggtttcgtcctctagactgagatataccatcagaccgataagttggtttg
agatctcgctatcaaccccttggcctaaaaaaagtaatctttctcgatgaagtcggttga
ttaggacaaaaatttatccct--tatgaaccgtacacgcaccttttggtgcatacggttc
--------aaacaaaat-------tgtg----aaaaaagaatcaatgtgttgattccagc
ccgccttcct-----------ttttttatagtagga------------------------
---------------------------------------------------cttttctac
ctcctaatgtaataaaggggctttttcgtcta---tt------tttttagaaag-gtttt
tttattttttgttcgcctctccgt------------aaaaaagaaaagaatccaataaac
ttattgaattaacctc-----tcattgatgtat--tgtttcatcgaaatctaatccaaat
tacgatgtaattttcttgttcctgaatgggcctcctcaattatttaattattttaggttt
atgttctactccgggt--------------aaagatccgcccgacttcaatttgtacata
taggacaaacgatcccaataccgc-tttttttgatatgacttttttttt-tcaacgcatt
tcgtgcctttcttacga-------------caaatattcgatggagtcatagtaatcaat
attatttcattgattggc----agtttagtttgag--------atcgcctatatgttata
aagtaatcgtttaggatacaagtggtaatcatatctggatt-----------accaactg
ggtattttctgaacggagcctggatacttcattttattggattggtccaaccaagccaac
cataaatttggataattaataatattaatattgatcttgaccccct-----------agg
atc---------ttcacgctccaaattattga-attggtggttcaagcaa-tttttttgg
gcgaaacagagggtatctcgaccgggggagagaacgggaaaattccatatgacccaatat
gtctgacaagtcgcactatacgtcaacccaaactgcatcttcctctccgggaatccgaaa
aggtacttttggaacaccaataggcatcaactgaaagaaaagggagttaagtactatatt
ttactttgatgtggaaacgtaatgtcgtattttatcctt-----agattataaa----gt
ttctagagtaagacgaaataaa-----------t-aaaggaaaattttt-----acgaat
gggtcgagctgtt----cgaataatgaccaagtatctacgcattcgctcatag-aaaatg
ggaccaatccc--cattgcgtattggtacttatcggg-----tatagaatagatctgctt
atctttgttcctacgaacggaattgttccattattaccaat----gaaatggaatt----
-caaaaaatatgaacccttgctccgaaataatccattgaaagggagaggtccatagcata
ttc------taccaatgcgataaagttaca-------tagtgtctatttttctttgat--
-------aaaggggtatttccatgggtttgccttggtatcgtgttcataccgtcgtattg
aatgatcccggtcggttgcttgctgtacatataatgcatacagctctcgtttctggttgg
gctggttcaatggctctctacgaattagccgtttttgatccctctgaccccgttcttgat
ccaatgtggagacagggtatgttcgttatacccttcatgactcggttaggaataaccaac
tcatggggtggttggagtattacaggaggtactataacgaatccaggtatttggagttac
gaaggtgtagccggggcacatattgtgttttctggtttgtgcttcttggcagctatttgg
cattgggtatattgggatctcgaaatattctgtgatgaacgtacagggaaaccctcttta
gatttgcccaagatctttggaattcatttatttctctcagggttagcttgctttggattt
ggtgcatttcatgtaacaggcttgtatggtcctggaatatgggtgtccgatccttatgga
ctaaccggaaaagtacaatctgtaaatcctgcgtggggagtggaaggttttgatcctttt
gttccgggaggaatagcctcccatcatattgcagcgggtacgttgggcatattagcgggc
ctattccatcttagtgtccgcccgccccaacgtctctataaaggattacggatgggtaat
attgaaacagtcctttccagtagtattgctgctgtcttttttgcagcttttgttgttgct
ggaactatgtggtacggctctgcaactaccccgatcgaattatttggtcccactcgttat
caatgggatcaaggatacttccaacaagaaatatatcgaagggttggtgccggactagcc
gaaaataagagtttatcagaagtttggtctaaaattcccgaaaaattggctttttatgat
tacattggaaataacccagcaaaagggggattatttagagcgggctcaatggacaacggg
gatggaatagctgttggatggttaggacatcccatctttagagataaagagggacgcgag
ctgtttgtacgtcgtatgcctactttttttgaaacatttccagtagttttggtagatgga
gatggaattgtaagagccgatgttccttttagaagggcagaatccaagtatagtgtcgaa
caggtaggagtaactgttgagttctatggtggcgaactcgatggagtcagttatagtgac
cccgctactgtgaaaaagtatgctagacgtgctcaattgggtgaaatttttgaattagat
cgcgctactttgaaatccgatggtgtttttcgtagcagcccaagggggtggttcactttt
gggcacgcttcgttcgccttactcttctttttcggacatatttggcatggtgctagaacc
ttattcagagatgtttttgccggtattgacccggatttggatgctcaagtggaatttgga
gcattccaaaaacttggagatccaactacaaagagacaagtagtctgatacaatattgct
c-----ttatatctttcgcct------------------cttttgtgatttcactttgac
tttg-------a-catagagtaccgaagaaatctt----gatttgaatcgccgacctttc
tttgattcttgtcctttcttaacttaatcggggagatgttcccaaatgaacaggtgtgga
agctataattgtaaaccacgatcgaatttatggaagcattggtttatacattcctcttag
tttcgactctaggaattatttttttcgctatattttttcgagagccgcctaaggttccga
ctaaa------aaatgatttttcattatc-----------------------ttacatta
t----------------ctaaattgaagtaaagtaatgagcctgccaata------tggt
aggctcattactttacttcaactagtctccgtgttcttcgaatggatctcttagttgttg
agagggttgcccaaaagcggtatataaggcgtacccggtaaaacttacaagtaaaccaga
tataaagatggcgactagggttgctgtttccattattct-aaatttaaagaccacaatgg
atctatgataagatcgtttatttacaacggaatggtatacaaagtcaaccaatctcaact
aatgcaataggatttatggctacacaaaccattgagggtggttctaaatctggtccaaga
gca------actactgtggggaatttattgaaaccgttaaattcggaatatggaaaagta
gctcctggttgggggactacccctttgatgggggttgcaatggcgctatttgcagtattc
ttatctattattctcgagatttataattcatccgttttactggatggaatttcgatgaat
taggtctat----ag----aaaatcacgaagtcgttggattttcaatccaaaatgaatca
cttaagattctgatttctgggccattctggaagttcgatcgtggaattccttatgtttct
gtatttctggaatatgagtgtgcgacttgttataattgatcctattgatattacagagaa
tagatctgtcatcttgagagagatgcgttctgctttgtcggatatttctttttgtatctg
gagcacgtaatata-----------ttata-----aagaaatatttgaactatgattcat
acctactat----tcagacctcgcgactggattcaaa------------------aat--
aaaaaaaa--ataaa-----aatatttt--------tattttataa----------tata
attaattatatt--------------------------cattataaatcgaagggtttgg
gtttttcttcctaaa---aaattatgttta-tttttt-----gcccaacggtt-------
--tcatttctccgaattt---ttagtccttttatcta-------------tttaattgaa
taagtgatgatcaaacggttcttactcaaagaacttttgggcttagcttaggggctttat
tcaatcatcgtggttatagtatgaatctgaggtttcaaccgattc-atagggtctcaaca
ag-agaattcctatcaataataaaaaatgcaaacaaataaaaacaataaaataactcaaa
t-aaagaaaaataggga--aaagaagattcaagaggcctgtaactattaacataaatacg
-----aatgagctaacttgattttttagcattatcatcac-aaagaatagcttgggggt-
------ttccctttatatcttc-----agagaagatttaatct----------ggagact
tagaataat--------aagaaaaggaaacctttctattaaatattcgttgcaaccctt-
atttgggtatttatgcttgagctgtacgagatgaaattctcatatacagttctcagaggg
ggagttactttggtttacctatctcaataaagtatatgattggttcgaagagcgtctcga
gattcaggcgattgcagatgatataactagtaaatatgttcctcctcatgtcaacatatt
ttattgtctaggagggattacacttacttgttttttagtacaagtagccacagggtttgc
catgactttttactatcgtccgaccgttaccgaggcctttgcctcagttcaatacataat
gactgaagccaactttggttggttaattcgatcagttcatcgatggtcggcaagtatgat
ggttctaatgatgatcctgcacgtatttcgtgtgtatctcaccggtgggtttaaaaaacc
tcgcgaattaacttgggttacgggtgtggttctgggtgtattgaccgcatcttttggtgt
aaccggttattctttaccttgggaccaaattggttattgggcagtcaaaattgtgacagg
cgtacctgacgcgattcctgtaataggatcgcccttagtcgagttattacgtggaagtgc
tagtgtgggtcaatcaactttaactcgtttttatagtttacacacatttgtattacccct
tcttaccgctgtatttatgttaatgcactttccaatgattcgtaagcaaggtatttctgg
tcctttatagaccttt----attatagagaagg---------c---------------tc
tagatatttgtaatcaatcat--attcaattttggaaaggaacaagca-------acagt
atttcattgctacaaatatggattattgaaaagaataagacatttgtttggatatatccc
ttcaactc------cgcaatattgtattatttgtttgatacgaatagttgaagtggattc
tccgcagagagtatggattatgggagtgtgtgacttgaactattgattggcccgcgcgga
tatattattttatccaccacattcgaatttacaaccagatgtgtctctgttccaaccacc
acgtaagccccatac-agaggatatgctggtttgcttcaggagagttttttctatgatca
gacctgagtcgc----------acataaacttaaatcggctccgtaagatccagt-----
-aaaataagttatgtggcatgatccagattatgttttatctattccac------tta--c
tt-aatagtatggaaatgtattcatttccactgcattgat--tctgacctatcatactat
cggagtgaaacaaaggatctaaagaagaacagaggctagactat-tattagtaacaagta
aatcctttgtatataagatgacttgagatat---tttggagggtaaacactaattgcaag
gcacaagacgacccaaaaagcacttgatcatgatcaaatttgtaagcctacgtgggtatt
gagcatttacctgtaattgtaaaaacttcattttttgcaatggatagttccaaattcgta
aaatggaatc----------------------------ctgtaaatcttttctt------
------acatagagtcgtatatttgttgatatgaatg--atatatcgatttta-tatgga
tctattttatttgattctttttatttttgctcgagccggatgataaaaaattatcatgtc
cggttccttcgggggatggatatataaaaattcacctatcccaataacaaagaaacctga
cttaaatgatcctgtattaagagctaaattggcaaaagggatgggtcataattattatgg
cgaacctgcctggccaaacgatcttttatatatttttccagtagtaattctaggtactat
tgcatgtaatgtgggtttagcggttttagaaccgtcaatgattggtgaacccgcggatcc
gtttgcaactcctttggaaatattacccgaatggtacttttttcccgtatttcaaatact
tcgtacagtacccaataagttattaggggttcttttaatggtttcagtaccggcaggatt
attaacagtaccttttttggagaatgttaataaattccaaaacccgtttcgtcgtccagt
agctacaaccgtctttttgattggtactgcagtagccctttggttgggtattggagcaac
attacctatagataaatctttaactttaggtctttttcaaattcaaatt-----gattct
actgtgaaataaaataccacaatgtatctctctaggaaatagatgtatctagggaagcga
atcttccctagatacatc----tatttattcaattt-----aattgaattctgga-ctat
tctgaat---------atacgaggatcgcgatgaaga-------ttc-aaaaaaaattcc
ac---------gtttcttt-tctt-----tataaataaa--------aaaacagatgaaa
tcattccaatggatttccaattaaa----------aacttatttttaggtaaatcaatt-
---------------acgacaaaatgc-----ttttgtataatgcccaatatctgtttta
catcttctatgcgaaaatgttccattttcataagatcttcttgactcttattcaagaggt
ctaataatgtatgtatattagcccttttaaggcaattataggtcctggaaggcaattctg
attgatcaataaaaatacatttcaattcgatttcttttttgttttttcttagtttatcaa
atccatcatgaaaa---------gtaaaaaatggtaaagtaaccccatttttttgattgt
cctttaaattttggtct------------tgttcttctgcatgtagaaaaggaataaata
aatcaattaaattgcgcgaggcttcgtaaagtgcttctttaggagttaaacttccattcg
tccatatttctagaaaaagtatttcctggttttcattcccattaccataagaatgaatac
tatgatttgcatttcgaacaggcatgaatacagcatctataggataacttccttcttgag
cgttatttggtgttttcatacgatatccacgattactctcaatttgtaatccaatacaaa
aatcaacgggttccgtcaggctagctatatgctgtgtagtatcaacgatttccacggaag
gcggtgagatgatgtcttgagcagttacatatccaggacccttaacgcaaatggctgcgt
cgcgggttccatacaaatt---------------acttctcaatacaatttctttcaaat
taattaaaatttcatgtacggattcttcaatacctactatggtagaatattca-------
-----tgtggtattttttcagattttgcgcgtgtgatacatgttccttctatttctccaa
gcaaagcccttcgcattgcaatgcctattgtatcggcttgacctttcataagcggagaca
gaataaaacgtccataataaagacgcttactgtctgctcttgattcaacgcacttccact
gtagtgtccgagtcgatactgctacttcatctcgaagcatagtaatattatttgatcaga
tcattgaatcatttatttctcttgaaatccgttcaattatt-atttctatacacgccttt
ttttaggaggcctgcatccattatgcggcataggggttacgtctctgacaaaacttaata
gtataccacttctacgaatggctcgtaatgctgcatctcttccaagaccaggacccttta
tcatgacctctgctcgctgcataccctgatctactactgtacggatagcattggcggctg
cggtttgggcagcaaatggcgtccctcttcttgtgcctctgaagccacaagtacccgccg
aggaccaagaaaccacccgaccccgtatatctgtgaccgttacaatggtattgttgaaac
ttgcttgaacatgaataacaccttttggtattcg--------------------------
----------------------acgtccattcttgcgtgaactaatgcgcccactcctac
gtgagccaattcttggtatggtttttgtcatattttatcatctc------ataaatatga
gtcagagatatacggatatatccattttatgtcaaaacaga-----tcctttgtttgtgt
attgggtccactggagagtccc-----gtttaagaaatattatccctgtctctgtttatg
cctcggattggaacaaattacgataattcgtccccgtctacggatcagccgacatttttc
acaaattttgcgaacggaggctcttattttcata----tttgtcattccttaccttaatt
aa-tttagaatcgactccttggaagaaaat--aagtctcttgaaattttgaacctccac-
----ttgtatccgcacgagaggaatgttg-------aaaaagctgcttaatttaatcgtt
tgaatctttgttgcagag------------tctataaattttgcgttccctggttaaatc
ataaccaattacttccatttttattctattgtctgcccttggtagtatagatctaaaact
gcgttacgttgtagccttcctgaaaactaa---cctggaatcaaatcctcatcatcgaaa
caaacccgaaacataacattggg--------aagtaattaaacctttatgaatccttttt
tgttcttt------tattccaggtaact-cct----------------------------
------------------------------------------------------------
-ttttcat-aaaaaaataggaagttatggatgc------aattcggataccagaaagatc
accatatataacacaaaatttctcctccgactctttctagtcgagcctctcggtctgtca
ttagacctcgagaagtcgaaagaattacaatacccattcctcctaaaatcctaggaattc
tttgatggttggaatagattcgtaggccgggtcggctgatacgttttaaaaccattctat
atggtccttttctattccttctatgtcgcagagttgaaaccaagaaatatttcttgctta
ctcgatgttttctcacattttcaataaagccttcacgtagaagtattttaacaatgtttt
cggtaatatttgtagatgctattcgaaccgttccttttttatccatgtcagcatttcgta
tcgaagttattatttcagcaatagtgtccctacccatgataaactataattattcgtgcc
tccaagtttttatataatcaacatgctccgctttttatttcat---ttttttattaatta
tt-------attattc---atatgaatttt-cattt----aaaaggtatatgcgtgagaa
cccgtctactaatgaattaatttgaatgaattctact-a---------------attatt
-------aattgaatctaattccgatattctgactctgctattttagataccctactatc
attatattatttatttttatta-------taaaattattaaaaataaat----aataaaa
aaatgaa--------------------------ttatctatataattatataatt-cgat
ttattatatttagtatatttataatacttcaggggctaatgaaactattttagtaaaatt
cagctgtctcaactctcgagcgattgcaccaaaaactcgagttccttttggatttccttc
ttgatcaatgacaactgctgcattgtcatcatattgtattatcataccattgtcacgttt
tagttctttacacgtgcgtacaattacagctctgatcacttctgatctttgtagaggcat
attgggaactgcttctttgattaccgcaacaataacgtcgccaatatgagcataacgtcg
attactagctcctatgattctaatacacattaattctctagccccgctgttgtccgctac
atttaaataggtctgaggttgaatcatatcatttgattattctt---------tttttta
tttcaat-----gcaaagagcgaag-aaaaaaataagaaatatggtttgtccataaag--
------aaaaaggcgggttt--------tcatcacagggatccctttcgttccacgtccc
tattc------cttttttctttatcccgcaataatgaattgcgttcttataggcattttg
gacgcagctatagaaatagcttctctggctacaatttctgatactccacccatttcataa
agtattcgaccaggtttaacgacgaatacccaatattcgggagatcctttcccggaaccc
atacgtgtttcggcaggccttactgtaacgggtttgtctggaaatatacgtacccatatt
tttccaccacggcgcgcatatcgtgtcatagctcgccgacccgcctctatttgtctagat
gtgatccaagcgggttcaagtgcctgaagggcatatccgccgaaacaaattcgattgcct
cgataagatattcccttcattcttcctctatgttgtttacgaaatctagttcttttgggg
ttatagttgatggttgtttatcaatg-cattgcatctctactacagaaccggacatgaga
gtttcttctcatccagctcctcgcgaattgaa----------tgattaaataatatga--
--------------tatttttat------------ttaatgaat------agaat-aaat
gaataatagattta--atcatggcattttttgagatgtaagcggttacgcagttattttt
atatcttgctcg-----tatagtataca-------------aaaa-----aaatattttc
ttt----------------------ctattattata------tta---------------
----ttatatatatatattagaacttatagatcgat--------------ttattattat
cgatc-----tataataaacagaatagaatttgcatttttccttttattgaatcgtccaa
acgcccaaaacttagcaatc------------caataaga-----ctttcgcgggcgaat
atttgctctttcaaca-----tcctctccatt-gtgggggt------attctatgaccta
tcagaat--aaatgggttgattcttggctcgttccgccatcctacccaatgaatcattag
gattt-ttttcaagtgaatccttctcagtcacaggttccgtcgttcccaccgcttctcaa
ttaatggccaggtctgaactttgcaatggagctcctaataaaa-------ctgaatcaat
gtcctcagtctttattgactcgatgctcttt------aggatttt------ttcgtatga
atactattcatattcatctatctaat------tattca-----ttatggacgaa------
---tactaatgctttattacattgccttttatgagatagttcatagaccatacat----a
ttggaatcatatatcattgctattctttttctttctttctctcacccctc-----cattt
atccatatccccctgtttttgcttcacaacct----------------------------
--tagaatcttataataaaataatatgggtttatt-----ttttttc--------tgtaa
----------aaagtacttc-agttgctacaacaatatgattgatccgtcatacagcgac
tagtcccatggatccagataatataaagcaatgggctggttattttttttttagttatat
agttattagttcatactaggggatgat-acctagtttttca-ttctaaccc---------
-----taaa-taaaaaaccaacgagtcacacactaagcatagc------aattatatgga
---gtcaatcgaattgttattcaaccct-------------atagaattataaa------
----------attcttatataata-----taa---ttagaattttttttat-----tgat
attgagcgg--------aaaaaaatggggttttcttt-ttttattcaatttccaagccag
gtgggtggaacag-aaaggcaacggaaggaagggccattattcctcgcctgcaaatatcc
aaattttgattcctaatgccccataaatagttcgaactgtataagaacaataatcaattt
tagctcgaatggtttgtaggggaaccctaccctctctgatccattcgacacgtgctattt
cttttccgtcaatacgccctgcaatttgtatttgaattccttttgtatctgcctgttcag
ttaattcaatagcttttttcattgcctttcgaaatgaaactcgattttttaattgtccag
ctataaattctgcaagaatattaggttgcccataaggttttgcaattcttgtgatagcaa
tgttaagtttttggttcacagaattaaattctttttgtatattgctctgtaattcttcga
ttccttgtggactgccctc---taaaaatttagggaatcccatatatattatgacctgga
tcagatcgattctttttttaatttttatccgtgcaattccttcgacacccgaggatattt
tcctatttttttgtacataattcttgatacaatcctttatttttttatcttcttggagac
cctcggaataactttttggttgtgcaaaccaaacagaatgatggctctgagttgtaccaa
gccggaacccgagtggatttattttttgtcccataatacctcgctgtctctataaggcca
tatcatttctctattaatccacgtcattctgtttcgatatagcatatggtccatcatata
tag------atacctctctctgacatctgtatacttatctttatatacccatccatattt
tcttaaccatatgaaatattttttatcttttgatatatcttgcaatacaatagttatatg
acaggtaggtctttttatcgcaaaactacgccctcgagctcgtggttttaactttttcgt
gatagtgccctcattaacttcggcttgactaataattaaagccgtttcgttaaaacccat
attgtgacttgcatttgctgctgcagaataaaccaattttaaaataggataacatgctcg
ataaggcatgagttctagtatcataagtgtttcctcgtagggacgcccacgaatctgatc
aattactcttcgtgctttatgagcagacatacgtatatgtttacctaaagcgtatacttc
tacatccgggtcactctttatcataaggtttacctctcaccaataaacaacgagcacc--
----catattcacttta--------------------ttaatt------a----------
----------attaacgacgagatttattatcgtttctcgcatgtccccggaaattcaaa
gtaggtgcaaattctcccaatttgtgacctaccatacgatcggttatataaataggtaaa
tgttcttttccattatgaatcgcaattgtatggccaatcattgtgggtataatggtagat
gcccgggaccaagttacgattgtatctttttctgccctcatgtttagcttcgtaattttt
atcaataaatgattagctacaaaaggatttt---------tttttagtgaacgtgtcaca
gctaattactcctatctttttttgtttcgtttt-----------agtcgttcgcccatca
tatctaggaaacttagttttctatactcaatactc-tttttcgatatt-ctcctatttac
tacggcgacgaagaatcaaactatcactatatttattcctttttcgacttcgtcttccaa
gcgcaggataaccccaaggggttgtgggtttttttctaccaatgggggccctcccttcac
cacccccatggggatggtctacagggttcataactactcctcttactacaggacgcttac
ctagccaacgcttagatccggctctacccaaacttttctggttcaccccaacattaccca
cttgtccgactgttgctgagcagtttttggatatcaaacgtacctccccagagggtaatt
ttaatgtggccgatttaccctcttttgcaatcagtttcgctacagcacccgctgctctcg
ctaattgtccaccctttccaagtgtgatttctatgttatgtatggccgtgcctaagggca
tatcggttgaagtagattcttctttttgatcaatcaaaatcccttcccaaactgtacaag
ctttttccaaagcatacggctttctggatgtatatgatgatatctagacagatggatcta
atataaatcgtatgatgaagtaccacgtgagtggat-----atataggaatccaaatctg
ccgaatcactcatgttatgatcttctacatcctaggtctccccgttccttcatctggctt
atgttcttcatgtagcattcagaccgaatgactctatgaaattacgtcgatacttccac-
-----atattacgggtaacgtaggagacatatctatttttccccgggggtcgaattacca
ctacttagctttcaattcgcctctgaccatcaaatgaaatgtgaataacccgtcttcctc
tctttgaaacaaggggcgcttccggctctgtcggtgcttcaaacaattttgtcttctcca
tattactagatctctagagtcaataattttatatgaggaactactgaactcaatcacttg
ctgccgttactcttcagttttctgttgaggtctatcccgtagaggtactcaaattggatc
agtgatcgatttctaggtttcgttgtaaacctaattggttacttccaattacgtaaatca
atagttcaaaccgcactcaaaggtagggcatttcccattgagataggaacttctgtacca
gaaacaatggtatctccaattatagcccctctgggatgtaaaatatatctcttctcacca
tccccatagtgtatgagacaaatatatgcatttcgatttgggtcgtattctatggttacg
attttaccagatatgtctttttcattccgtcgaaaatcgattttacggtatagacgctta
tgacctccccctctatgccttacggtaatgattcctctggcattacgacctttaccacaa
tgacgctgtccatagatcaaattatttcgtggattggatttcacttgactgccgacggct
ccattgcgtgtgctcggggtagaagttttgtataaatgtatcgccgtgttattaagtatt
ttgatttaagttcttttctttctaagaggtggaatagaataacccggttgaagcgtaatg
atcatacgtctgtaatgcattgtatgtcccataatgggtcccattcttctaccctttccc
gggagtcgatgactattcatagctagtaccttgacaccaaagaagagttcgacccaatgc
tttatttctgtcctagttgatcctgattcgacattagaagtatattgattgttccccaat
aaccgaatacttttgtctgtaaatactgcatatttgattccatccataaatccattttct
tccctatgagttccagtatcgataagaattctatttcttactgttcatatgttatggtat
gaatatacc---------ataccaattcgttatgtatggatgatgagatttcattgatac
agagccaattcca--------atagacgtattgaacgttcccgttggcttgcatccagca
ggaattgaacctacgaatttgccaattatgagttgggcgctttaaccattcagccatgga
tgcgtaacggggatcgtcgtacatcgtgaataac--------------------------
------------------------------------------------------------
------------------------------------------------------------
------------------------------------------------------------
---------caaattccaattgaaatgaaatccttaggaggaatca--atgaagcaggaa
gcagtgaaacgacatccattaaaatcctggatcttcgaattgagagagatactg------
------agagagatcaagaattctcactatttcttagattcgtggacaaaattcgattcc
gtgggatctttcactcacatttttttccaccaagaacgttttatgaaactctttgacccc
cgaatttggagtatcctactttcacgcgattcgcagggtttaacaagcaatcgatatttc
acgatcaaaggggtagtactgcttgcagtagcggtccttatatatcgtattaacagtcga
aatatggtcgaaagaaaaaatatctatttgatggggcttcttcctatacctatgaattcc
attggacccagaaatgatgcattggaagaatcctttgggtcttccaatatcaataggtta
attgtttcgctcctgtatcttccaaaagggaaaaagatctctgagagttgtttcatggat
ccgaaagagagtactttggttctcccaataactaaaaagtttatcatgcctgaatctaac
tggggttcgcggtggcggaggaaccagatcggaaaaaggagggattctagttgtaagata
tcgaatgaaaccgtagctggaattgagatctcattcaaagagaaagatctcaaatatctg
gagtctccttttgtatcctatacggatgatccgatccgcaaggaccatgattgggaattg
tttgatcgtctttctccgaggaagaagcgaaacataattaacttgaattcgggacagcta
ttcgaaatcttagtgaaacactggatttgttatctcatgtctgcttttcgtgaaaaaaga
cctattgaagtggagggtttcttcaaacaacaaggagctgggtcaactattcaatcaaat
gatattgagcgtgtttcccatctcctctcgagaaacaagtggggtatttctttgcaaaat
tgtgctcaatttcatatgtggcaattccgccaagatctcttcgttagttggggtaagaat
ccgcacgaatcggattttttgaggaacgtatcgagagagaattggatttggttagacagt
gtgcggttggtaaacaaggatcggttttttagcaaggtacggaatgtatcgtcaaatatg
caatatgattcgacaagatctattttcgttcaagtaacggattctagccaattgaaagga
tcttctgatcaatccagagatcatttagattccattagtcatgaggattcggaatatcac
acattgatcaatcaaagcgagattcaacaactaaaagaaagatcgattctttgggatcct
tgctttcttcaaacggaacgaacagagatagaattagaccgattcccgaaacgcctttct
ggggattcctcaatgtcccgactattcacggaacgtgagaagccgatgaataatcatcgg
cttccggaagaaatcgaagaatttcttgggaatcctacaagatcaattcgttcttttttc
tctgacaggtggtcagaacttcatctgggttcgaatcctactgaggggtccactagagat
cagaaattgttgaagaaacaacaagatttttcttttgtcccttccaggagatcggaaaat
aaagaaatggttgatatattccggataattacgtatttacaaaataccgtctcaattcat
cctattttctcagatccgggatgtgatatggttccgaaggatgaaccggatatggacagt
tccaataagatttcattcttaaaccaaaattcattttttgatttatttcatctattccat
gaccggaacaggggaggatacacgttgcaccacgattttgaatccgaagagaaatttcaa
gaaatcgcagatctattaactctatcaataaccgagccggatctggtgtatcataaggga
tcggccttttctattgattcctacagattggatcaaaaaaaattcttgaatgaggtattt
aactccagggatgaatcgaaaaagaaatctttattggttctacctcctattttttatgaa
gagaatgaatctttttatcaaaggatcagaaaaaaatgggtccagatctcctgcgggaat
gctttggaagatccaaaacaaaaaagagtggtatttgctagcaacaacataatgaaggca
atcaatcaatatagatttatccaaaatctgattcaaatccaatatagcacccatgggtac
ataagaaatgtatcgaatcaattcttt------aagagatccgatcgcaacttcgaatat
ggaattcaaagggatcaaataggaaatgatactctgaatcatagaactataatgaaatat
acgatcaaccaacatttatcgaatttgaaaaagagtcagaagaaatggttcgatcctctt
atttctcgaaccgagagatccacgaatcggtatcctgatgcatatagatacaaatggtcc
aaggggagcaagaatttacaggaacatttggaacatttcgttgctgagcagaagagcc--
-------tttttcaagtagtgttcgatcgattacg-------------------------
-----------------------------tattaatcaatattcgattgattggtccgag
gttatcgacaaacaatatttttctaagtcacttcgtttctttttg---------------
------------------------------tccaagtcgcttctctttttgtctaagtca
cttccttttttctttgtgagtatcgggaatatccccagtcataggtccgagatccacatt
tatgaattgaaaggtccgaatgatcaactctgcaatcagttgttagaatcaataggtgtt
caaattgttcatttgaataaatggaaatccttcttattggatgatcatgatacttcccaa
aaatcgaaattcttgatcaatggaggaagaatatcaccatttttgttcaataagatacca
aagtggatgattgaatcattccataccc------gaaataatcgcaggaaatcctttgat
aacgcggattcctatttctcaatgatatcccacgatcgagacaattggctgaatcctgcg
aaaccatttcatagaagttcattgatatcttctttttataaagcaaatcgacttcgattc
ttgaataatccacatcacttctggttctattgtaacaaaagattccctttttatgtggaa
aaggcccgtatcaataagtatgatcttacgtatggacaattcctcaatatcttgttcatt
cgcaagaaaatattttctttgtgcgtcggtaaaggtaaaaaaaaacatgtttttggggag
agagatactatttcaccaatcgagtcacaggtatctaacatattcatacctaatgatttt
ccacaaagtggtgacgaaacatataacttgtacaaatctttccattttccaattcgaccc
gctccattcgttcgtagagctctttactcgatcgcagacatttctggaacacctctaaca
gagggacaaattgttcattttgaaagaacttattgtcaacctctttcagatatgaatcca
tctgattcagaagggaagaacttgcatcagt------atttcaatttcaattcaaacatg
gggttgattcacactccatattctgagaaatatttaccatccgaaaagataaaaaaaagg
agtctttgtctaaagaaatgcgttgagaaacggcagatgtatagaacctttcaacgagat
agtactttttcaaatctctccaaa---ttgaatctgttccaaacatatatgccatggttc
cttacttcggcagggtgcaaat------------------------------atctaaat
ctcacccttttagatactttttcagacctattgccgatact------aagtatcagtcaa
aaatgggtatccatttttcatgatattatgcgtggatcagatatatcatggccaattcct
cagaaaaaattgtgggcgattcttccacaatggaatctgataagtgagatttcgagtaag
tgtttacatgatcttcttctgtctgaagaaatgattcgtcgacataatgagtcacccgtt
ccattgatatgggcacatctgagatcaccaaatgctcgggagttactctattcaatcctt
ttctttcttcttgttgctgtatatctagttcgtacacatcttctctttgtttcccgagcc
tctagtgagttacagacagagttcgaaaagatcaaatctttgatgattccatcatacatg
attgagttgcgaaaacttctggatgggtatcctacatctgaacggaattctttctggtta
aagaacttctttctagttgctctgaaacaattcggagattctctagaagaaatacggggt
tctgcttctggcggcaacatgctattgggtggtggtcccgcttatggggtcaaatcaata
cg------ttctaagaagaaatattggaatatcaatctcgtcgatattatggatctcata
agtatcataccaaatcccatcaatcgaatcactttttcgagaaatacgggacatctaagt
cgtacaagtaaagagatctattcattgatacgaaaaagaaaaaacgtgaacggtgattgg
attgatgataaaatagaatcctgggttgcgaacagtgattcgattgatgatgaagaaaga
gaattcttggttcagttctccaccttaacgacagaaaaaaggattgatcaaattctattg
agtctgactcatagtgatcatttatcaaagaatgattctggttatcaaatgattgaacaa
ccgggatcagtttacttacgatacttagtcgacattcataaaaagaatctaatgaattat
gagttcaatagatcctgtatagcagaaagacggatattccttgctcattctcagacaatc
actt------attcacaaacctcgtgtggggctaatagttttcatttcccatctcctgga
aaacccttttcgctccgcttagccctatccccctctaggggtattttagtgataggttct
ataggaactggacgatcctatttggtcaaatacctagcgacaaactcctatgttcctttc
attacggtatttccgaacaagttcctggatgacaagcctaaaggttatcttattgatgat
atcgatatt---gatgatagtgacgatattgatgatagtgacgatattgatgatagtgac
gatatcgatgatgaccttgat------acggagctgctaactatgacgaatgcgctaact
atgtat------atgacgccgaaaatagaccgatttgatattacccttccattcgaatta
gcaaaagcgatgtctccttgcataatatggattccaaacattcatgatctgtatgtgaat
gagtcgaattacttatccctcggtctattagtgaaccatctctccag---------ggat
tgtgaaagatgctccactcgaaatattcttattattgcttcgactcatattccccaaaaa
gtggatcctgctctaatagctccgaataaatcaaatacatgcattaagatacgaaggctt
cttattccacaacaacgaaagcactttttcactctttcctatactaggggattttacttg
gaaaagaaaatgttccatactaatggattcgggtccataaccatgggttccaatgcacga
gatcttgtagcacttaccaatgaggccctatcaattagtattacacagaagaaatccatt
atagacactaatacaattagatccgctcttcataaacaaacttgggatttgcgatcccag
gtacgatcggttcaggatcatgggatccttttctatcagataggaagggctattgcacaa
aatgtacttctaagcaattgccccatagatcctatatctatctatatgaagaagaaatca
tgtaaggaaggggattattatttgtacaaatggtacttcgagcttggaacgagcatgaag
aaattaacgatccttctttatcttttgagttgttctgccggatcggtcgctcaagatctt
tggtctccacccggacccgatgaaaaaaacgggatcacttcttatggattcgttgagaat
gattctgatctagttcatggcctattagaagtagaaggcgttctggtgggatcctcaccg
acagaaaaagattgcagtcagttttataaggatcgagtgacattgcttcttcggtccgaa
ccaaggaatcctttcgatatgatgcaaaatggatcttattctatcgttgatcagagattt
ctatatgaaa------aatacgaattggagtttgaagaagggggaggagaaggagccctc
gacccgcaacagctcgaggaggatttattcaatcacatagtttgggctcctagaatatgg
cacccttgtggcaatctatttgattgtatcgaaaggcccaatgaattgggatttccctat
tgggccaggtca------tttcggggcaagcggatcatttatcataaa------gaggat
gagcttcaagagaatgattcggagttcttgcagagtggaaccatgcagtaccagacacga
gatagatcttccaaagaacaaggcttttttcgaataagccaattcatttgggaccctgca
gatccattccttttcctattcaaagatcagccctttgtctctgtgttttcacgtcgagaa
ttctttgcagatcaagagatgtcaaaagggcttcttacttcccaaacaaattctcctaca
tctatatataaacgctggttcatcaagaatacgcaagaaaagcacttcgaattgttgatt
catcgccagagatggcttagaaccaatagttcattatctaatggatctttccgttctaat
actctatccgagagttatcagtatttatcaaatctgttcctatctaatggaacgttattg
gatcaaatgacaaagacattgttaagaaagagatggcttttcccggatgaaatgaaacat
ttgattcatgtaacaggagaaagatttcccattccttagccgg-aagatatgatctcct-
--atatggataatacacattccagttgaccgagc--------------------------
------------------------------------------------------------
------------------------------------------------------------
------------------------------------------------------------
------------------------------------------------------------
------------------------------------------------------------
------------------------------------------------------------
------------ctaattcgaattgttttgttccgaagcaaagatatccacggggccggt
tcgtcctattcagatattcacgaccaagaggtactggattctctttcggataggccctga
aaggagaagggaggctggaatgccaacaaatatctagtatcgaattcacccgacccaata
gtacccattttg-----gccccgtgccaaagtcactgaatgggtaagtcgccaatcccta
aaacggactatgtaatgtactttatctactgggttacgggcgggcattttaccagaggtt
tctattgtatcaatctacccctgtgtgattcctgttgaagtatatactcggggggtgggt
gcagggcggacgatttcaaagcggactccccattcattcgatagagagggtcgccaagat
ttcgtgatctgctgccgaacttattccaattccaacagcccggactcggatcgtggagat
cgccggaatagttcgtatcaacagatactcggtatatcaatatcgattcgatccgatatc
tcttattgaattgctcattgaatgagcatcctcg--------atattatgccttgaagag
gactcgaacctccacgctatttagcacgagattttgagtctcgcgtgtctaccatttcac
catcaaggcatcttgaaagtgaatcacattccatgaatatgatatctatctagtgtgatg
tatggaatatatgagaaaggtagagtgttggagtatttctatcgatcggtcatgtcatat
aggctcgagtcggacatccaattgcttcgatttgaattatccgggggataccttatata-
-----tatatcaaaaagatgcacaatcaaacctactcctcgattcc-------atagaag
cccaaagaagtgaatatggtacctaaacaaataacgagagatatggaa-aaagtaggtcc
gattacgcctattcctaatcctaaatggaatgtaacgacgcagggatccatatgtaaaca
tagtatctatttatatacgctcgaatgaccccttctcataatgagaatgtacataaccct
attcaggtctgggtccggtatggaatgaacttataatctgatgatcgagtcgattccatg
attataagttcataaccccagcccattcccactttgggcgaaacagatcgagtaattctt
tgattccagttagtaagagggatcttgaactaagaaatagaccctagaagct---aaaaa
agggtatcctgagcaattgcaataattgggttcattgaaattcccggtatagtagatgct
atcacacatacaatcatactcaattcgatggaattgtttgatcttaaaggagatcttcta
taatttcgcacgtgaggggttatttcttggtttcgtccagtcattaataacttgattatt
ttgagataatagtagatagaaacaacgctcgtaaggagtcctattgaaaccaataaatat
aggcctgcctgccatccacaccagaatagatggagttttccgaaaaaacctgctagtgga
ggaagtcctcctagggataagagacatagggctaaagagagagccaaaaaaggatctttc
gtgtataatcctgcataatctcgaatgttatcagttccggtacgtagaccaaatgataca
atgcaagcaaaagttcctagattcatggagatatagaacagcatataagttatcatgctt
gcatatccatcatttgagtctccaacaattattccaataattacatatccgatttgacct
atggacgaatatgcaagcatacgtttcatgcttgtttgagtaatagcaatgagattcccc
aatatcatgctaagaatagctagtatttccagaagaagatgccattcgtttgatgagaaa
taaaaaggaatatcgaaaattcgagtggctaaagctgaagcagctactttcgaagtaaca
gaaagaaaagcaacgactggagtgggagagtcagagtcgaaaagaggattcctcacttct
ttctctcattcaaaaccgtgcatgagactttcatctcacacggctcctaagtgat----a
aaagaaagaagaactcatcttctttcttttttgattaccttcctcgcgtatgtataagac
cgaatccattcgatttctaaaaa----------ggattacgaatccttaacttttcgagg
aatccttcatcagcggttgtgaatgactgactttctcaatcttttcttccgaccttggtt
ccgtaggagcaagtcagaaagattgagaaatagaaccatctgatttgattcgttctcaat
agccatgagatgatcatcttagggtgatccctttgtcgacggatgctcctattacactcg
tagtctctgaaggatgagaaccaactatgtagcatctacatcgataattcaagtattcaa
gtattgtatacgtcattagtccgatcctttgtaggaactaccc-----gtaataacgaac
ttgcaaaatggatctgtttatcataaagagattcgttgttcctgaccctgcttcacctta
attgttatttgaacaaaaagatcacaataaactttgaaacttttggtaaaagttatgtct
tggtccgagtggggatagcatttctcttctgcatgtccatggagttttgaaaaatccaaa
catctcagaaatagatatagaggtgggaatttatcgaacgaaccgcactccttcgtatac
gtcaggagtccattgatgagaaggggctagggaaagcttgaacccaattcctacagttat
gaatataagtgcaattgaaattcctggggagttatacatttgtgtattgataagaccatt
cgctatttcttgaagctcgatctctcccccggatgaaccatatagccaagagaaaccatg
aaccagaatagaagagcttgccccacccatgagtaaatatttcatagtagcctcattaga
ccgtacatctctcttggtatatccagataataggtaggagcataaactgaaacattctgg
agctacaaagatagttattaaatcgttagcaccacacaaaaacattcctcctagagtagc
tgttaatacgaataacagaaactctgttatagccatttctgtacactcaatgtactctac
ggatagaggaatacatagagttgaacatagtaaaataagaaattgaaagatttcgttgaa
attgttcgtttggaaatttcccgaaaagctaatcataggttcttctctccatcggaacaa
tagggccgctatgctcattactaaacttgttgaagagatgaaatataaccaaggtatatc
tttttgatcagaggttaaatcgatcatcagaagaagaatcaggccaaaaattaggataca
ttctgggaaaataaaacttccatggaagagaagcaaatgaaacgctttcataaaaattct
cgtagaatcgagaatgaagttttcattctgtacatgccagatcatgaattagtaactgca
tccaatctccaaaaaagtc--------ccgattgtttcgaactttcgattcttggaatgg
g-atatttacggaatccccatgaatagg---------tattccatgg--------tattt
acatgagattcctctttcttattcttaagcaagcccccgagagggcttagttgatccatg
atttatgtttcatatttcatttccttttcatttgtttccagaaagagatatcgatcaatt
ccgattctttctttttcta-----ttgattcttttccgatcgagatatatgggtccatgg
atctatgtgtctatatagatcctgttcatggattaacgaaaatgcgcaaaagctctattt
gcctctgccattttatgagtctcttcctttttgcgtatggcatcgccactccctttggca
gcatccactaattcggaacttaatttgaaagccatatttcgacccggacgttttcgggat
gcccctaataaccaacgaatggcaagtgcttttccttgtgtagatcctatttcaatggga
acttgatgagtcgatccgcctacacgtcttgcttttactgctatatcgggagttactcca
cgtattgcttgacgtaaaacagatagtggatttgtttctgtcttttgttgaatctttttc
agggctcgatagataatttgataagccaatgatttttttccgtgtttcaaaatacggtta
accaacatgttaactaatcgattacgataaattggatcagattttgcagttttttcttct
gcagtacctcgacgtgacatgagcgtgaaagaggttcaataatcggttttctttttataa
gggctaaaatcacttattttggctttttgaccccatattgtagggtggatctcgaaagat
atgaaagatctccctccaaaccgtacgtacgacttttatcgaatacggctttccacagaa
ttctatatgtatctatgagatcgagtatggaattctgtttactcactttaaattgagtat
ccgtttccctccttttcctgctaggattggaaatcctgtattttacatatccatacgatt
gagtccttgggtttccgaaatagtgtaaaaagaagtgcttcgaatcgttgctatttgact
cggacctgttctaaaaaagtcgaggtatttcgaattgtttgttgacacggacaaagcc-g
ggaaaacttctgaaatgatttcaatattggaccttggacacata------atagttccaa
atcgaatctctttagaaagaagatcttttg-tctcatggtagcctgctccagtcccctta
cgaaactttcgttattgggttagctatacacttcacatgtttctagcgattcacatggca
tcatcaaatgatacaagtcttggataagaatctacaacgcactagaacgcccttgttgac
gatcttttactccgacagcatctagggttcctcgaacaatgtgatatctcacaccgggca
aatccttaacccttcctcctcttactaagactacagaatgttcttgtaaattatggccaa
taccaggtatataagcagtgatttcaaatccagaggttaatcgtactctggcaactttac
gtaaggcagagtttggttttttgggggtgatagtggaaaagttgacagataagtcaccct
tactgtcactctacagaaccgtacatgagattttcacctcatacggctcctcgttcaact
ctttcgaagtcattggatccttttcctcgttcg-----agaatctcctccccccttccac
tccgtcccgaagagcaactaggaccaattcagtcacgttttcatg-----ttccaacgga
acactttcca-tttttgattattctcaaaggagaagattcttctttttaccaaacataaa
cataacatatgcggatcc--------------------aatcaagatcttaatcttataa
tcttctaataagaaaaagagatcttc----ctcaatcaatccctttgcccttcattcgtc
gagaatcagaaaaatccttttcgagttttca---------tttgttcattttgaatctgg
gttcttt-tcttc------tacttattttttttttcttga-----tttattatatta---
-tttattttgattgacttttattctttatttagattctattctattttctcta------t
tttatttccctctcttttctttttacccccttccaacattctttaagtcccataggtttg
atcctgtagaatctgatccattttctcatcgagcgaagggtacgaaaaaaatctga--t-
------------------tgtctatcaaaagtactatgtgaaatct--------------
------------------taggtacagcgtttgaatcaatagagaaccctttct-tctgt
atgaatcgatattattacattccaatcccttcccgatacctcccaaggaaaatcccgaat
tggatcccaaattgacgggttagcgtgagcttatccatgcggttatgcactcttcgaaca
ggaatccattttctgaaagatcctggctttcgtgctttggtgggtcgtccgagatccttt
cgatgacctatgttgtgttgaagggatatctatatgatccgatcgattgcgta------a
ggccctcggtagcaacagaaccggggaaagtatacagaaaagacagttcttttctattat
attagtattagtagtattagttagcgatcccggctcggtgagtcctttcttccgtgatga
actgttggcaccagtcc----tctattttttctctgtggaccaaggagaaaggggggctc
agcgagaagaggattgtaccatgagagaagcagggaggtccaacctgtttcaaacaaata
tacaacatggattctggcaatgcaatgt-----agttggaccctcatgttgatccgaatg
aatccg-----cccttccacggaggtaaatctttgcctgctatgcaagagggtagcaagt
tagaaattctgtctcggtaggacatgacatgtattttg---------------attacta
tgaaattaataaatgaagtagttaatggtggggttaccattctcttttttggagtgacga
gt-----gtgtgttc---------ggaatttgtccattttt-gaggtct-----aaaaag
ggcgtggaaatacataagaactcttgagtggaaatggaaaagagatgta--------agt
tgcttcggaaatgataagatctttgg-----cgcaagaagaaagggtttatccatatcat
cttgacttggttctgcttcctttctt------tttttaacaatatcgagtcgggttcttc
tcctacccgtatcgaacagaacattct--------------------gagcaaaatcttc
ttcgtgtaaaaccc--------taggtcgggaaaatc-----gtacggattttatgaaac
catgtgctatggctcgaatccgtagtcaatcctatttccgataggagcagt-----tgac
aattgaatccaa-----------ttgttcccactattttcgtatc----cgtaatagtgc
gaaaagaaggcccggctcc-----aagttgttcaggaatagtggaatcgtgacgttgagt
ttctcgaccctttgccttaggattagtcaattctatttctcgatgggggcaggtaaggga
tataactcagcggtagagtgccaccttgacgtggtggaagtcatcagttcgagcctgatt
atccctaaatccaatgtgagtttttctattttgacttgctcccccgccg-tgatcgaatg
agaatggataagaggctcgtgggattgacgtgagggggtagagatgactatatttctggg
agcaacctccaggcgaatatgaagcgcatggatacaagttatgccttggaatgaaagaca
attccgaatccgctttgtctacgaacaaggaagctataagtaatgcaactatgaatctca
tggagagttcgatcctggctcaggatgaacgctggcggcatgcttaacacatgcaagtcg
gacgggaagtggtgtttccagtggcggacgggtgagtaacgcgtaagaacctgcccttgg
gaggggaacaacagctggaaacggctgctaataccccgtaggctgaggagcaaaaggagg
aatccgcccgaggaggggctcgcgtctgattagctagttggtgaggcaatagcttaccaa
ggcgatgatcagtagctggtccgagaggatgatcagccacactgggactgagacacggcc
cagactcctacgggaggcagcagtggggaattttccgcaatgggcgaaagcctgacggag
caatgccgcgtggaggtagagggcctgcgggtcgtgaacttcttttcccggagaagaagc
aatgacggtatctggggaataagcatcggctaactctgtgccagcagccgcggtaagaca
gaggatgcaagcgttatccggaatgattgggcgtaaagcgtctgtaggtggcttttcaag
tccgccgtcaaatcccagggctcaaccctggacaggcggtggaaactgccaagctggagt
acggtaggggcagagggaatttccggtggagcggtgaaatgcgtagagatcggaaagaac
accaacggcgaaagcactctgctgggccgacactgacactgagagacgaaagctagggga
gcgaatgggattagataccccagtagtcctagccgtaaacgatggatactaggcgctgtg
cgtatcgacccgtgcagtgctgtagctaacgcgttaagtatcccgcctggggagtacgtt
cgcaagaatgaaactcaaaggaattgacgggggcccgcacaagcggtggagcatgtggtt
taattcgatgcaaagcgaagaaccttaccagggcttgacatgtcgcgaatcctcttgaaa
gagaggggtgccttcgggaacgcggatacaggtggtgcatggctgtcgtcagctcgtgcc
gtaaggtgttgggttaagtcccgcaacgagcgcaaccctcgtgtttagttgccaacgttg
agtttggaaccctgaacagactgccggtgataagccggaggaaggtgaggatgacgtcaa
gtcatcatgccccttatgccctgggcgacacacgtgctacaatggccgggacaaagggtc
gcgatcccgcgagggtgagctaaccccaaaaacccgtcctcagttcggattgcaggctgc
aactcgcctgcatgaagccggaatcgctagtaatcgccggtcagccatacggcggtgaat
tcgttcccgggccttgtacacaccgcccgtcacactatgggagctggccatgcccgaagt
cgttaccttaaccgcaaggagggggatgccgaaggcagggctagtgactggagtgaagtc
gtaacaaggtagccgtactggaaggtgcggctggatcacctccttttcagggagagctaa
tgcttgttgggtattttggtttaacactgcttcacacccaaaaagaagtgagctacgtct
gagcgaagcttggagatggaagtcctctttcgtttctcaatggtgaagtaagaccaagcc
catgagcttattatcctaggtcggaacaagttgataggatacccttt----tttacgccc
ccatgtccctcccgtgtggcgacat-gggggcgtaaaaag------gaaagagaggaatg
ggttttctctcgcttttggcatagcggg-ccccggtgggaggcccgcacgacgggctatt
agctcagtggtagagcgcgcccctgataattgcgtcgttgtgcctgggctgtgagggctc
tcagccacatggatagttcaatgtgctcatcagcgcctgacccggggatgtggatcatcc
aaggcacattagcatggcgtactcctcctgctcgaaccggagtttgaaacgaaacttctc
ctcaggaggatagatggggcgattcaggtgagatccaatgtagatccaactttctattca
ctcgtgggatccgggcggtcc-gggggggaccaccaaggctcctctcttctcgagaatcc
atacatcccttatcagtgtatggacagctatctctcgagcacaggtttaggttcggcctc
aatggtaaaatcaaatggagcacctaacaacgcatcttcacagaccaagaactacgagat
caccccagaatgaaagg-gtgacggagggatcgtaccattcgagcc--ttt-ttttcatg
cttttcccggaggtctggagaaagctgcaatcaataggatttccctaatcctcctttcgg
gaagggaggaactttaaattctttttcctttccgcagggaccaggagattggatctagcc
ataaaaagaatgc-----ataaataacccgcttcttggtcttcgaccccctcagtcacta
tgaacgcccccgatcagtgcaatgggatgtgtctatttatctatctcttgactcgaaatg
cgaaatgggagcaggtttgaaaaaggatcctagagtgtctagggttgggccaggagggtc
tcttaacgccttcttttttcttctcatcggagttatttcacaaagacttgccatggcaag
taagaagggggggaactagcacacttggagagcgcagtacaacggagagttgtatgctgc
gttcgggaaggatgaatcgctcccgaaaaagaatcgatggattctctcccaattggttgg
atcataggtgcgatgatttacttcacgggcgaggtctctggttcaagtccaggatggccc
agctgcgccagggaaaagaatagaagaagcatctgactccttcatgcatgctccacttgg
ctcggggggatatagctcagttggtagagctccgcccttgcaattgggtcgttgcgatta
cgggttggatgtctaattgtccaggcggtaatgatagtatcttgtacctgaaccggtggc
tcactttttctaagtaatgggaaagaggaccgaaacatgccactgaaagactctactgag
acaaagatgggctgtcaagaacgtagaggaggtaggatgggcagttggtcagatctagta
tggatcgtacatggacggtagttggagtcggcggctctcctagggttctctcatctggga
tccctggggaagaggatcaagttggcccttgcgaacagcttgatgcactatctcccttca
accctttgagcgaaatgcggcaaaaggaaggaaaatccatgggcctaccccatcgtctcc
accccgtaggaactacgagatcaccccaaggacgccttcggcatccaggggtcacggacc
gaccatagaaccctgtt------caataagtggaacgcattagctgtccgctcttaggtt
gggcagtaagggtcggagaagggcaatcactcattcttaaaaccagcattcttaagacca
aagagtcgggcggaaaggagggtaaagctctccgttcctggttctcctgtagctggattc
ttcggaaccgcaagaatccttagaatgggattccaac---------------tcagcacc
ctttgagattttgagaagagttgctctttggagagcacagtacgatgaaagttgtaagct
gtgttcgggggggagttattgtctatcgtcggcctctatggtagaataagtcggggaggc
ctgagaggcagtggtttaccctgtggcggatgtcagcggttcgagtccgcttatctccag
ctcgtgaacttggccgatacaaaggtatatgatagcacccaatttt-----ttcggcagt
tggatctatgatttatcattcatggacgttgataagatccttccatttagcagcacctta
ggatggcatagccttaaagttaacggcgaggttcaaacgaggaaaggcttacggtggata
cctaggcacccagagacgaggaagggcgtagcaagcgacgaaatgcttcggggagttgaa
aataagcatagatccggagattcccgaataggtcaacctttcgaactgctgctgaatcca
tgggcaggcaagagacaacctggcgaactgaaacatcttagtagccagaggaaaagaaag
caaaagcgattcccgtagtagcggcgagcgaaatgggagcagcctaaaccgtgaaaacgg
ggttgtgggagagcaatacaagcgtcgtgctgctaggcgaagcggtggagtgctgcaccc
tagatggcgagagtccagtagccgaaagcatcactagcttatgctctgacccgagtagca
tggggcacgtggaatcccgtgtgaatcagcaaggaccaccttgcaaggctaaatactcct
gggtgaccgatagcgaagtagtaccgtgagggaagggtgaaaagaacccccatcggggag
tgaaatagaacatgaaaccgtaagctcccaagcagtgggaggagacctgggctctgaccg
cgtgcctgttgaagaatgagccggcgactcataggcagtggcttggttaagggaacccac
cggagccgtagcgaaagcgagtcttcatagggcaattgtcactgcttatggacccgaacc
tgggtgatctatccatgaccaggatgaagcttgggtgaaactaagtggaggtccgaaccg
actgatgttgaagaatcagcggatgagttgtggttaggggtgaaatgccactcgaaccca
gagctagctggttctccccgaaatgcgttgaggcgcagcagttgactagacatctagggg
taaagcactgtttcggtgcgggccgcgagagcggtaccaaatcgaggcaaactctgaata
ctagatatgaccccaaaataaaaggggtcaaggtcggccagtgagacgatgggggataag
cttcatcgtcgagagggaaacagcccggatcaccagctaaggcccctaaatgaccgctca
gtgataaaggaggtaggggtgcagagacagccaggaggtttgcctagaagcagccaccct
tgaaagagtgcgtaatagctcactgatcgagcgctcttgcgccgaagatgaacggggcta
agcgatctgccgaagctgtgggatgtaaaaatgcatcggtaggggagcgttccgcctgag
agggaagcactcgcgcgagcaggtgtggacgaagcggaagcgagaatgtcggcttgagta
acgcaaacattggtgagaatccaatgccccgaaaacctaagggttcctccgcaaggttcg
tccacggagggtgagtcagggcctaagatcaggccgaaaggcgtagtcgatggacaacag
gtgaatattcctgtactaccccttgttggtcccgagggacggaggaggctaggttagccg
aaagatggttatcggttcaaggacgcaaggtgaccttgcttttgcagggtaagaaggggt
agagaaaatgcctcgagccaatgtccgagtaccaggcgctacggcgctgaagtaacccat
gccatactcccaggaaaagctcgaacgaccttcaacaaaagggtacctgtacccgaaacc
gacacaggtgggtaggtagagaatacctaggggcgcgagacaactctctctaaggaactc
ggcaaaatagccccgtaacttcgggagaaggggtgccccctcacaaagggggccgcagtg
accaggcccgggcgactgtttaccaaaaacacaggtctccgcaaagtcgtaagaccatgt
atgggggctgacgcctgcccagtgccggaaggttaaggaagttggtgacctgatgtcagg
ggagccggcgaccgaagccccggtgaacggcggccgtaactataacggtcctaaggtagc
gaaattccttgtcgggtaagttccgacccgcacgaaaggcgtaacgatctgggcactgtc
tcggagagaggctcggtgaaatagacatgtctgtgaagatgcggactacctgcacctgga
cagaaagaccctatgaagctttactgttccctgggattggctttgggcttttcctgcgca
gcttaggtggaaggcgaagaaggcccccttccgggggggcccgagccatcagtgagatac
cactctggaagagctagaattctaaccttgtgtcaggacctacgggccaagggacagtct
caggtagacagtttctatggggcgtaggcctcccaaaaggtaacggaggcgtgcaaaggt
ttcctcgggccggacggagattggccctcgagtgcaaaggcagaagggagcttgactgca
agacccacccgtcgagcagggacgaaagtcggccttagtgatccgacggtgccgagtgga
agggccgtcgctcaacggataaaagttactctagggataacaggctgatcttccccaaga
gttcacatcgacgggaaggtttggcacctcgatgtcggctcttcgccacctggggctgta
gtatgttccaagggttgggctgttcgcccattaaagcggtacgtgagctgggttcagaac
gtcgtgagacagttcggtccatatccggtgtgggcgttagagcattgagaggacctttcc
ctagtacgagaggaccgggaaggacgcacctctggtgtaccagttatcgtgcccacggta
aacgctgggtagccaagtgcggagcggataactgctgaaagcatctaagtagtaagccca
ccccaagatgagtgctctcctattccgacttccccggagcctccggtagcacagccgaga
cagcgacgggttctctgcccctgcggggctggagcgacagaagttttgagaatccaagag
aaggtcacggcgagacgagccgtttatcattacgataggtgtcaagtggaagtgcagtga
tgtatgcagctgaggcatcctaacagaccaatagacttgaaccttgttcctacatgaccc
gatcaattcgatcaggcattcgccatctattttcattgttcaactctttgacaacatgaa
aaaaccaaaagctctgcccaccctctctatctatccaagggatggaagggcggaggcctt
tggtgtcccct---ccagtcaagaa-cgggggcctcacaatcactagccaatatgctttt
ctctcatacctttcttcgttcatggttcgatattctggtgtcctaggcgtagaggaacca
caccaatccatcccgaacttggtggttaaactctactgcggtgacgatactgtaggggag
gtcctgcggaaaaatagctcgacgccaggatgataaaaagcttaacaccccgcattctt-
---------aatg-----------------------------------------------
aaaaaaaaggaaaaggtcgtcttattcaaaactccaattatgacatcccttctctcccac
ttcacacctcggaaggcaccattcttatagagtagagaagagagaaacgcgctttcacat
ctt-----cttaacccgaaatggctgaggcgaggaaaggttcctttttgagggtactccc
gggaacagatccagtggagacggggtggggcctgtagctcagaggattagagcacgtggc
tacgaaccacggtgtcgggggttcgaatccctcctcgcccacaaccggcccaaaaggtaa
ggacctttcctttacctctgggggtaggaaaatcatgatcagaatagcggaccaaaaatt
atggaacttgggtgtgggtcttttgtcgaaatggaatgcttttac----tttttttctcg
caaagg---ggtttactattaaatatagtatgccg-----------ggagcgtccta--t
ttttgtgttttactccccgcaacttttcctcagccagacttgggctgaatagcagagcaa
--------atataagtattagtagcatagc----aaaaatgtgttactcgtcattaatat
gcttg-------------------------------------------------------
-tagtactagtacatctgataattctgaattggctagttgtaaatagccctggggctatg
gaacaaaggattatcccggacctacaccgaggtatt----gacggtgattctcaaatatc
gcagaac--------------------agaatgtgatacgatgagatagagtgcaataga
aacaaagacatggaacgggttacctactcctaacggtcaaagcgagccctttcattctga
atttttt-----------------cattcagaatgaatcaaatctccccaagtaggattc
gaacctacgaccaatcagttaacagccgaccgctctaccactgagctactgaggaacaat
gggaaattagatctcatagagttcaattcccgttctcaacccgtgaccactatgaacccg
aagctaagctcccttcgtaactcccaaaacttcttcgtaatggctctgttccatgcctca
tttcatagggaac--aaaaaaaagtggcttggctctatttcattatattccatccatatc
ccaattccattcatttactctctctttggtgtcattg-----acacaagaaatgtcgctt
ctagcctatccgtttctatttctatatttc------------------------------
-------------------tattatatattgcaaattcag-aattatcatataaaagg--
--------------cgcaattagatctc-------------aaatatggatctcatttat
atgtaaggattccaattccattccaattaataaaaaaattcatttttatttatacttgca
ttaatacgggataaccataatgaaaaggaaagccgtaaatttacaaatacgatttttctc
caaaatggggtagggatgggtccactgggtatatgtaatttatttaatgcttataagcca
actcttatatatgtttcaaagaatgattccatatctataatcgggttgcatataagatgt
aaatttttggtttacgttatggaagaaagccatgtatatgtgatagtagatatttactag
ttctatatgaactattcatatatcgtatttactttgctactctaccgtgaatttagatag
aaattacaatagaagtcctctcagttcgtctaggtaaaatgaataatcagatgaaatcga
gcatatagaagataaaaaatgcagaattaaaagaatggtttggaacaataaataatgaaa
tgcaagaattatgtccttatgggttgattgtttggattgataaggactacgtggatagga
cctaaaaacccgagatcgaagcagttcttctcattcaaaaatctcattactaaaaattgt
tagttcatagttatttcgactggaatggagaataaataataaaataattaattggttgct
tgtatcattaaccatttctttatttttatgcgaggagcttaccatgaatccactgatttc
tgccgcttccgttattgctgctggattggctgtagggctggcttctattggacctggagt
tggtcaaggtactgctgcgggacaagccgtagaaggtattgcgagacaaccagaggcaga
gggtaaaatacgaggtactttattgcttagtctggcttttatggaagctttaacaattta
tggactggtcgtggcattagcgcttttatttgcaaatccctttgtttaatcctcgaaatt
gaaaagtctttgtttttttgtctttcttattttcttagaattagccacttgatttttcga
attttatgaagatttcatctacaataactttaacttaattctgagataatactccgtggg
aaggactaatttgaggatcaggaattagcggatccactcgttttcttccttcccgttctc
agtctaatggaacccctttttttaggaagcgttggaacaaccgagatatatcgcaactga
tatcatctctggggtgagggacctaattataatgaaatctttttttgggggctttgatta
gaaattctattgattgaaatattaaaatagaaaaaaaataataattta---atatattga
attgagtgagaagtgaaataataaaatttatcaaataaaagagggcgaagtaaaaagaag
taagtctg-----tttatattttagatttcctatttataggagggagaga----------
-------------cgtatgataaaa--------------------------------aat
ataaaata----------------------------------------------------
------------------------------------------------------------
------------------------------------------------------------
tagttttttattaaaaaaggc--------------------tgtttttatgctgactata
atcggcttttatttttctttttggaaagaaaaaccagcagatgctgccaccgggcc----
-------------------------tagaatcccttttgt--------------------
-------------------------gcaacc-----------------------------
---------tgggacttacgccaccaatggcgagagtt--------------ctacgcaa
ttgtcaaat--------------tcagataattcatataattattcatcgggtgtgtggt
tttatagttgggg-------------------------tggttggtcttattcgacagaa
tggtg----taataaccaaaaaattttgaatcattatcagaaacagtttttttttcacga
gaataaagaactc--------ttagaaaaaga---------------cattaaaaatgac
aacgaact--------------ttttgaacgagtaatgaatcaaacggttacag------
-------------------------------------------attttacggacgcaata
ctactttcttacacaaaagagaa-------------------------------------
cccaaagttaa--tgggaatgatgttgtggaatggaattcaccaaggctctataaaacaa
ttgcaaaaccttaattcgcaattgaaggaagcgcgtt-----------------------
------------------------------------------------------------
------------------------------------------------------------
------------------------------------------------------------
------------------------------------------------------------
--gtcttatcaacaaatggctcaactc---------------------------------
-----------aggagcaggaggcgaaagtctattgcccgaggaaaaaaaaaa-------
-----------------------------------------------------------g
atagataaattagttataaaggccttcacaaccggcaaagggtacct-------------
-------------------------caaggaagcgagaggtaag---aatcagctcccta
aacctaaattgttaacaagaaaacaacaaaaaaa--------------------------
-----------------acaagaaaaacaagaaaa----------------acatgaaca
tcaacaactatgt--------------tattaccttaatattattactaaaaagtaatct
agtatcctcatgcatcaagataa---------------------------taaattcggt
cgttgtggtcggactctattatggattttttaccacattctcc-----------------
---atagggccctcttatttcttcc--------ttctgcgagctcgagttttggaagttg
gtgacgaaaaggaggtatcagcaacaacaataggttttattgcgggacagctcatgatgt
t----catatcgatctattatgcgccgctgcatttagcattgggtaaaccccatacaata
a-----------------ccgtcctagttcta-----ccgtatcttt----tgtttcatt
tcttctggaataatcaca------aaaacttttttgat------tctggatatactaccg
gaaattcaatgcgtaatatcagcattcagtgtatattcttgaatagtctcatttttcaat
tattcaaccatttcattttaccaagttcaacgctagccagattaatcaacatttatatgt
ttcgatacaacaataagatgttatttgtagcaagtagttttcttggttggttagttgggc
acattttattcatgaaat------------ggattgagttggtattattctggctacgac
aaaataa---------------------------tttgattagatcgaataagtacct--
------------------------------------------------------------
------------------------------------------------------------
------------------------------------------------------------
------------------------------------------------------------
------------------------------------------------------------
------------------------------------------------------------
------------------------------------------------------------
------------------------------------------------------------
------------------------------------------------------------
------------------------------------------------------------
------------------------------------------------------------
------------------------------------------------------------
------------------------------------------------------------
------------------------------------------------------------
------------------------------------------------------------
------------------------------------------------------------
------------------------------------------------------------
------------------------------------------------------------
------------------------------------------------------------
------------------------------------------------------------
------------------------------------------------------------
------------------------------------------------------------
------------------------------------------------------------
------------------------------------------------------tgtttc
agaatttaaaaactctatggctcgaatttttagtattttattatttatcgcctgtatcta
ctatttaggcagaatgccgtcacctcttgtcactaagaaacttaaaaaaacctc-----a
aaaagagaagaaaggggtaaaaataaagaagaaacagatgtagaaatagaaaaaacttcc
gaaacgaaagggacta---atgagcaacaagagggatctgtcgaagaatacccccctctt
tgttcggaagaaaaggagggtctagacaaaatagatgaaacagaagaaatccaagttaat
ttgaatggaaaggaaaaaacaaaagatgaattcaacaaagagaaatactctaaaaatagc
ccagttt-----------------------gtgaaaattattatcttgatggaaatcaag
acaattttgagtt---aaaaaaaaaagagaaagaagaaaaaaaagtattctggtttgaaa
aaccccttgtgactcttc---------------------ttttcgactataaacgatgga
atc-----gtcca------------ttg---cgttatataaaaaatgatctttttgaaaa
cgctgtaagaaatgaaatgtcacaatattttttttatacatgtcaa----agtgatggaa
aacaaaagatatcttttacatatc------tgcccggcttgtcaacttttttggaaatga
tacaacaaaagatgcttttgtgta----------------tgacagaaaaacgatcctct
gaa----------------gagtcatataataattgggtttataccaataacgaaaagaa
aaaaaatataagtaacgaactttttaatcgaatagcagttctagacaaggggtttcttgt
tacggatgtactcgaaaaaaggactagattgtgcaacgatgagaatgaacaagaatgctt
accgaaaatttatgatcctcttttgaacggaccctatcgtg------gaacaattaaaga
attgtacttgcgttcaagcatggacgagtatttaataccttcgatagaagatcccagaga
cactctttggataaataaacttcatgacatctttcctacggattctaaagaattgaaaaa
aaaac-------------------------------------------------------
------------------------------------------------------------
------------------------------------------------------------
------------------------------------------------------------
----agattggaaaaagaataaa----tgaaataaaaaaaaaggtttttcagtggtcata
caaattgattgatgatttggaagaacaggaagaggaggacgagacaaccgaagatcgcgg
tattcgttcacgaaaagccaagcgtgtagttatttttactgataccgaaacgaataaaaa
taacaccagtaatcgtgatcaagtagacgaggtcgctttgatacgttattcacaacaatc
agattttcgtcga----gacataattaaaggatccatgcgtgctc----------aaaga
cggaaaactgttacttggaagctgtttcaaacaacagtacattcgccactttttttggac
agaatagacaaaatttttgttttatcttttgatatcgaccgaatgttgaatttaattttc
aggaattggatggtggaagtcacagactttaaaattatggattcggaagagcaaaaggc-
-----aaaagataaaaagaaa---------------aaggaaaatgaacgtataacaata
gcagaaacttgggat----accgttctatttgctcaaacaataaggggttgtatgctagt
aa-----ctcaatcaattctta-gaaaatatatagtattgccttcgttgataatagcca-
-------------------------aaaatatcgggcatatgttagtatttaaacccacc
gaatggcatgaagatttggaagagtggaataaagaaattcatgtt--------aagtgca
cttataatggtgttcaattatcagaaaaagaatttccaaaaaattggttaaccgacggga
ttcagataaagatcctatttcctttctgtctaaaatcgcgtcaccgatctaagctacaat
ctgaagattcactgaaaaagaaaggtaaaaaacaaaatttttgttttttaacagtttggg
gaatggaagcggaa----------------------------------------------
------------------------------ctaccctttggttctccccggcaaggaccc
tccctttttgag----------------cct-----ctttggaaacaact-aaaa-----
-------------aaaaagcataaa-------------aaagtaa----------aagta
aaaagt---------------------tttgtagctgtaaaaatgataaaagaaagaaca
------------------------aagtggtttgaaaaa---------gtttcaaacgaa
aaaacaaaa-------tgggtt----acaaaaaaagt-------gcaatttctaaaaaaa
ataatga--------------aagaacgtacaaaaataaattcaa-----------tttc
attatttgaattgaaggaagcatctgaatcg--------------------------aat
tcaa------------atagaaagaaaa---------------cagaaaaattttcgata
ataagca---------ataaaat---gattccggaattcaccattcg---aattcgatcc
at----------------------------------------------tgattggacaaa
ttattcactgacagaaaaaaaaatgaaagatatgactga---------------------
------------------------------------------------------------
----------tagaataaatataattcgaaataaaatcgaaaaaa---------------
------------------------------------------------------------
------------------------------------------------------taacaa
aagacaagaaaagtatatttct---------------aactacagatataaacatt----
---------cgtcctaacaaaacaagtt-----ggaatgataaaagattagaacagtcg-
----------aaaattttttggcagat--agtaaaaagaggaagggtccaaataatacgt
aaatgtca--------------ctctttttttaatttttgtattg----------aaaat
atatgcatagatatcttgttac----gtatcattaat----------attcctagaaaga
ctatacaaattttacttcaatcaaaa------aaaaaaattactgataaatacagtta--
----------------------------caatgatg---------------aaacaaata
aaaatc---taattcattttatttcgac------tataaaaa----------gatcaatt
tctaagactactaatactagtaagaaat---------------tgcgaattttgtgtaac
ctatc-----------------------ttctttgtcacaagcatatgtattttacaaat
tatcacaaatacaagttagtaacaagcataacttgaaatccttatttcaatatcgtggaa
caattccttttattaaggataaaataaaattttttattgg---aacacaagga-attttt
aattccgactcaagacataaaaattttcacgattttggaatgaatgaatggcaaagctgg
ttgatgggtaatgatcaa---------tatcaatataatttatc----tcaagcttgct-
ggtctggattagtaccgcaaaaatggcgaaatagaataaataaaaatttg----------
--------gcaaactcaagc---aattttgatttctatgaaaaagagccattaattcatt
acgagaaggaaaagaat----------tctgcagtgaattcattaccgagccgaagagat
aaatt---a-aaaaactacaaatatg-atct----------tttatcaaataaatat---
----------------------------------attaattatgaaaa--taata-----
---------------------------------------gtatctcatcttttta-----
-tgggttaccattacaagtaa--------atcaggctcacgggattttctataagtacaa
tac-------------------atataatc-----ctgaagtttttgatttgtcggg---
---agat-atagattttagtaatt-----atctaag------------------------
--------------------------agaagatt----atgttaatgata----------
---------gggatcaaaatccggatagaaaatat-------------------------
------------------------------cttgattggagaactattaattttt----g
tcttagaaaaaagagca-----------------------------atattgcggaatgg
acaaatattgatatcggaaccaacactaccattacta-----aaaaaatgaa-gtctcag
attcattattatcagataatagacaaattggaaaaaaataaaacggacaataagggtttt
cttaatctcgcgattcataaacaaatcga---------ctcagccaatcaaaaaaaagtc
ttt---------tttgactggatgggaatgaat-----------------------gaag
aaatactaaattggtctatatcgaa-----tagagaa-----------------------
--------------------------------------ttttggttt----ttcccagaa
tttctattactttatgatgcatataaa-----attcaaccctggatcatacca------c
ttaatttgcttcttttaaaattaaaatttaatataaatgaaaagc--------------a
aaaagggga-----------tcttcatatatcata------------------------t
aataaaaagaaatctcttgaattagagaatagaaatcaagaagaaaaacaacagcccgtc
cgaggagatcttggatcatatgtacaaaaggaaaataatcctggatcagatccattaaaa
aaacaaaaagatggtaaagaagattttgatagatcaaacattcaaaagaacataaagaaa
aaaaaatctaagagtaacatagcagccgaattggattttttcttgaaaaaatattttctt
tttcaattgagatgggataattcctttaacgaaaaaataatcaacaatattaagatatat
tgtctactccttagattgaaaaatccaaaggaa-attgcgatatcctctattcaaagaga
cgaaatgagtatggatataatgcttattccgaaggctacaactcttttaaaattgagaaa
aa----gaagactcttgcttattgagccagctcggctatccataaattgggatgggctgt
ttataatgtaccaaaccatagtaattttgcaagtgcataatagtaagtatcaaacatgta
aaaaaaaaagaaatgtt--------------------------------------gataa
caagggtcttattgaatccattgcacgacatgaaattttgtt-tagaaatcgatacgaaa
ataattattattttcttattcctgaaaatattttatctcccagacgtcggagagaattga
gaattcaaatttatttaaatttgataaatttaaaagttggt----gatagaaaccaagaa
ttttccaatgaaaacagtgcaagaaactgtgatctatttttttatgaggataagaatctt
gatgtagatataaaaaattcttttaaattcaaattttttctttggcccaattatcgatta
gaagatttagcttgtatgaatcgctattggtttgataccaataacggtagtcgtttc---
----agtatgtcaagaatacatatgtatccat-attgataattaagtaatggtacattta
catcgat----------------gaa-----gtgccctat-------ctgatgatatggt
atataaagacaa-ataa--------atatatgaacgttttgtgtt---atatttca----
--ttctgatacatga----gattcaataactttatcttagctt------------agaat
tata--------------------tctagtact---------------------------
-------------------------------------------aaatactaaatc-----
------gtcataattttctcttatctttggtctaaacttttat-----------------
----------------cttttgtggggttagaactgtactttctcctttatatataatat
atctgaataatttgaaaattttttattat---------------------------tgaa
ttgattcacgttttt-------atataaaaacgtgaatcaattcag------cttgttgt
gtataa-caaataaaaaatacttgggactatt----------------------------
------------attagtgatcagtaaatccatatttgtat----------------ttg
taaaaaaggggaaaaattcttatgataaaaaatttatttgtttcagctatttcgcaagga
gaaaaaaaagaaaacagggggtctgttgaatttcaagtattcagcttcaccaataaaata
cgtagacttacttcccatttggaattacacagaaaagactttttatctcagagaggt---
------ctacgaaaaattctgggaaaacgtcagcggctgctggcttatttgtcaaagaaa
aataaagtacgttataaagaattaattagtaatttg---------------agtattcgg
gagttaaaaactcgtta-atttaatttgaagattctatttgatttattcaatttatacga
tact--------------ttctttaaattaaattgaaa----tttttttaattttggtga
a----------ctttttttcgttttcagcaatccgtagaataatgaattggggaaaaaat
agatgactgtaccaactacaagaaaagatctcatgatagttaatatgggtcctcaacacc
catcaatgcatggtgttcttcgactcgtcgttactctagatggggaagatgttattgact
gtgaaccaatattgggttatttacacagaggaatggaaaaaattgcggaaaatcgaacaa
ttatacaatatcttccttatgtaacacgctgggattatttagcgactatgtttacagagg
caataacggtaaatggaccagaacagttgggaaatattcaagtaccaaaaagagcaagct
atattagagtaattatgctagaactgagtcgtatagcttctcatttattatggcttggcc
cttttatggcggat--attggtgcgcagactcctttcttttatatttttcgagaaaggga
attaatatatgacctattcgaatctgccacgggtatgcgaatgatgcataattatttgcg
tatcgggggggtcgctgcggatctaccttacggctggctagacaaatgtttggatttctg
tgattattttttaacaggggttactgaatatcaaaagcttattacgcgcaatcccatttt
tttggaacgagttgaag----------------------gagtgggcattattggtgg--
------agaagaagcaataaattggggtttatcagggccaat------------------
------gctacgagcttccggaattcaatgggatcttcgtaaagtcgatcattatgagtg
ttacgacgaatttgattgggaagtgcagtggcaaaaagaaggagattcattagctcgtta
tttagtccgaattagtgaaatgacggaatccgtaaaaattattcaacaagctctggaagg
aattccgggggggccctatgaaaatttagag----------------gtacgccgctt--
-----------------tgatagaacaaaggattccgaatggaatgattttgattatcga
ttcattagtaaaaagccttcacccacttttgaattatctaaacaagagctttatgtgaga
gtagaagccccaaagggagaattggggatttttctggtagg------agataaaagtgtt
tttccctggagatggaaaattcgaccacccgggtttatcaatttgcaaattcttcctcag
ttagttaaaagaatgaaattggccgatattatgacaatactaggtagtatagatattatt
atgggagaagtt----gatcgttgaaatgat---aattgatacgacaaaactacaagcta
tc-cattctttttacagatcggaatccttaaaaga-------agtttacggactcgtatg
gtt----acttattcccatttttattcttgtattgggaatcataataggggtgctagtaa
ttgtgtggttggaaaggc------aaatatccgcgggggtacaacaacgtattgggcccg
aatac-----gcgggtcctttgggaattcttcaagctctagcaga---------cggtac
caaat--tacttttcaaagaagatcttctcccatctaga---ggagatataaatttattc
agtatcg----ggccatctatagcggtgatagccatcttactaagttatt--------ta
gtaattccttttggctatcaccttgtttt-----------------agccgatctca-gt
ataggggtttttttgt------------------------ggattgctatttcc------
--agtattgctcccattggacttcttatgtcaggatatggatcaaataataaatattcct
ttttaggtggtctacgagctgctgctcaatcaattagttatgaaataccattaact-cca
tgtgtgttatc--------------------aatatctctacgtgtgattcgttgg---g
acattacttcatttttacctgccttttttcgttctaggaaaagtggaatgtattg-----
-aatatatatatcctcatttt---------------------------tttatcattttg
gacgatgaaataaaccagatagttatatgg------------------------------
-gtggaacaaaacagcttata---------aattggcagtaaaaaggttgagtctcattc
cctaggtacaagcgttaaacatacgtaaatataatacagtagaaccaaccggattacccc
aagattg--gttgattagtcatcatatcctagtttgaagcgggtacaaaagatcgactgt
atggggtttt-----------attgcccggggatctaacaaaatttagtggaagattagg
aatactaaggtacacaaaggattagt---aatgtagataatgtaagtaagttctcca---
-aaaggggtaatttatgcataata----------aa------aaaaggaatac-------
---taatgggactaaaaattggtagaaatgatcaagcagtacttccccacaatcccgatt
cagagtatgctcctatc-------------------------------------------
-------------cactaattaa-------caaattactatca--------------gga
acgaagtaatctttt-------------------------ttctatatatcgatattt--
---------tatttaatttatgtaatctt-------------------acagatagaatt
cttgtcgtta----------------ttcatgaac---tgaattaatggaatatctaata
att--------------------ttattcttcgtaattgaaagaaatgagtcgaaataaa
------------tatctattgatacaatatgatcc-----atattttagtgaagtgttaa
attattactaaaaaaa------atgataaaggatgagat---------caattcagaagc
a-ttttt-ttata--gcagacagaattgcattggtctaatttaggactcttagatgtatc
ttcactatatctacgc--taataaaatatcgagagaatattgaaaacagtcagtcc----
-----------------------------------ttagatttatttgtggccat-----
----------------cgaggagccgtatga--------------------agcttaagt
ctcatgtacggtt----ttgcaatagcgat---------------------ggtaa----
tagtaatattatcaccgacta------------------------------taattatct
aacagttcaagtaca-----------------gttgatatagttgaggcgcaggcaaaat
atggtt------------------------------------------------------
-----tttggggttggaatctgtggcgtcaacctatag--ggtttactg-----------
ttttttttatttcttcactagc-agagtgcgaaagattaccttttgatttaccagaagca
gaggaagaattagt----agcgggttat-caaactgaatattcaggtataaaatttggtt
tattttatgttg-cttcctatttaaatctcctagtt------------------------
-tcttcattatttgtaaccgttcttt-----acttgggaggctggaatctatct-attcc
acatatattaattcctgagcttttcggaataaatgaaatgggtggagtctttggaatgac
aattggtatctttattacattagctaaagcttatttgttcttgttcatttctatcacaac
aagatggacgttaccgaggatgagaatggaccaactattaaatcttggatggaaatttct
tttacctatctctttaggtaatctattattgacaacttctttccaacttttttcgctgta
atatcataggatattctaaattcataacttctctgaaacaagagaaagaaacatccaatt
atttatggatattcaagatatgttccctatgg----taactgggttcatgaattatggac
aacaaacggtacgagctgcaaggtatattggtcaaag---------tttaatgattactt
tatctcacgcgaatcgtttacctgtaactatccaatatccttatgaaaaagtgatcacat
cagagcgtttccgtggacgaatccactttgaatttgata-aatgcattgcttgtgaagta
tgtgttcgggtatgtcctatag-----atctccccgttgttgattggaaattggaaacta
atattcgaaagaaacgattgcttaattatagtattgatttcggaatctgtatattttgcg
gtaactgcgttgagtattgtccaacgaattgtttatcaatgactg---------------
aagaatatgagctttcggcgtatgatcgtcacgagttgaattataatcaaattgctttgg
gtcggttaccaatgtcaatgattggagattacacaattcgaacaattacgaattcaattc
aaatagaaagagccacgggtaaa------ctacttgattcaaaaacaattacta-----a
ttattaagattccat---tttgatc------ca-------------------tgatctaa
atggaataaagt-aaagcttcgttccttttgcttgttcaataacttggaat-ccgaagaa
ttgtaataattcaaatttgttttggattgaaattcataaaatt-----------gattca
tatcggttgattatatata---atacctgtgattct-----atgaataaaaaaaatttcg
aacgaaacttacggataga--aaagtggtagtcaatcagccaattactaggcagat----
-ctatatcaacacctgcaccccattagattttaatagatttaaagcgtaccaaaaaaaat
agggtaactt--cttttttt----tcctgatttggtcaatggggtcatgaaaaaattcta
cttaatttttttacatagaatggatttacctggacca-----------------------
-atacatgattt-----tc--------ttctagtttttttg--------gggttgggttt
tataatgggaggtctaggagtggtattactcaccaatcccattttttctgcctt------
----------------ttcattagggttggttcttgtttgtaca----------tcctt-
--------------attctatactccatcgaactctcattttgt-------cgctgctgc
acaactccttatttatgtagg---------------agcaataaatgtattaattatatt
tgctgtgatgttcatgaatggttcag------aatattac-agca----------atttc
catctttggac---------------------cgttggagatggagttacttcactagtt
tgtacaa----------------------gcattttt-----------------------
-----------------gtttcactaattactactatcccagatacatcatg-gtacgga
attgtttggactacaagatcaaaccaaattatagagcaggacttgataaataatagtcaa
caaattgggattcatttatcaacggattttt-----t------------tcttccattcg
---aacttatttcaataat------------tcttttagttgccttgattggtgcaattt
ccatggctcggcagtatt-----aaatacttagaaa-----taaaaataataa-aattac
taagcaaattaaattcataggcaagtgttcttttatttcaattcaatttattat------
----------tcatgtagaaaattagaaaacagaaatattcttaatgcattctattatct
ataataaataccttcttttattatgtcccgt-ttatagtct------attttaattttag
tgaattgaatcggttgaattgttgttcatattgaa-atgaatcaagatttata-------
---aggagttggtcaatgatgctcgaac-atg-tacttgtttt-----------------
-----------------------gagttcct-------atttattatccattggtatcta
c----------ggattgattacaagt---------cgaaata-tggttcgagcg------
-cttatgtgtcttgagcttatactgaatgcagttaacataaatttcgtaacattttctga
tttatttgataatc------------gtcaattaaaaggagacattttct--------ca
atttttgttataggaattgcagctgccgaagcggctattggattagctattatttccgca
attcatcgtaacagaaaatcaactcgtatcaatcaatctaatttgttgaataaatagtga
taacatatac--------atacatatagataaaatggaatat------tcacgaattaaa
gttagtatgtaatacagaaacagtactttt---taataaaacgcaaaaaatc--------
aaagtatcttggtcctctttcataaattcatgagcatatacagaagaagtatattgattc
tgaaaaatctaaatcattgatttgtct-----ggtgtct--------------acaatat
ataataaatttactactttactagatcgataattaataat--------------------
gtttaaaaattttatagatccaatgtcacattcagtaaagatttatgat---acatgtat
agggtgtactcaatgt--------gtacgagcttgccccacggatgtattagaaatgata
ccttgggatgggtgtaaagctaagcaaattgcttctgct--ccaagaacagaagactgtg
taggttgtaaaagatgtgaatccgcttgtccaacggattttttgagtgtccgggtttatt
tatggcacgagacaactcgtagtatgggcctagcttattgatacgtttcagaaaattcca
ctttaatcc------aatttctatctttaccgacaaaacccgtactcgaataatt-----
------------------------------------atattattttctttcgagcacggg
tttttctggtcaaagtgtatcttgtctttacc------acgaatgattttccttggttaa
caataattgttggtttgccgatattcgcgggtacttttattttcttttttcctcatagag
gaaataagattattaggtggtatactatatgtatatgtattattgaattacttataacgg
cctatgtattctgttatcatttccaattagacgatccattaatccaattagagcaggatt
ttaagtggattaatttttttgattttcactggcgactaggaattgatggactttctgtag
gacccattttacttacgggatttatcactacgctagctactttagcggcttggccagtta
cgcgggattcacgattgttccatttcctcatgttagcaatgtacagtggtcaaataggat
tattttcttctcgggatcttttacttttttttatcatgtgggagtttgaattaattcctg
tctacctacttctatctatgtggggaggtaa-----------gaaacgtttg--tattca
gctacaaagtttat---------------------------------------tttgtac
actgctggtggttcta------------------tttttcttttaatgggagttctaggt
atgggtttatatggttccaatgaaccaacattaaattttgaaacattagccaat------
----caaccgtatcctgtggcattagaaatactattttattttggatttcttatt-----
----------------ggttatgctgtcaaattgccgattatacccctacatacatggtt
accagatacccacggagaagcacat--------tacagtacatgtatgcttttagccgga
attttat-----------taaaaatgggagcatatggattggttcggatcaatat-----
---------ggaattattaccccatgctcattctatattttc-----------tccctgg
ttgataatagtaggtgcaattcaaataatctatgcagc----------------------
--ttcaacatcccttggtcagcgcaatttaaaaaaaagaattgcctattcctccgtatct
c-----------atatg----ggtt------tcataattatagga---------------
--------------------atttgtt----------------ccataac----------
-agatacaggacttaatggatccattt-------tacaaatgatctctcatggatttatt
ggtgctgcactttttttcttggcaggaacgagttacga----------tagaatacgtct
tgtttatcttgacgaaatgggaggaatcgctattccaatgccaaaaatatttacaatgtt
cagtagcttctcgatggcttctcttgccttgcctggaatgagtggttttgctgcagaatt
ggtggttttttttggactaattacgagccaaaaatatttattaatgccaaaaatactaat
tacttttgtaacggcaattggaatgatattaactcctatttattcattatctatgttacg
tcaaatgttttatggatacaagcaatttcaatttaa---gtctcttaattcttctttttt
tgatt----------ctgggccacgagaac------------------------tttttg
tttcaatctgta-------------------tttttctacccgttataggtattggtatt
tatccagatttcgttctctc-----------------attatcagttgacaaggtagaag
ctattctatctaattac--ttttatagataatt-----------------------ttca
tcaacaag----------------------aaga-gataaaaaacgaaaataa----ttt
attttcattctaatcagatactttcgtttttgagaatcgtttgaaacactacttgattca
a-----------------------acgattctc--------------------------a
aaaaatcatacaaactttccttactttcct------tatatgctattatttatatatatt
gtgtatt-----cta-----ttcgtaaag-------tttttttcaattag------atgt
tatt-gcaaatgaaccataact----------------atgcagtcctattcctaataga
tttactccaaaatagc-----------atatccaaattataaaaa---------------
------aaccgatagaagccacaattgccgaatttgagctttgcaaatttttattcgttc
tggtatgtaaataaattgcgaatattgtccaagtaataaatgcccaagtttcttttggat
cccaattccaatatgacccccatgtttcattagcccatactgctccagaaagaataccta
tggttaaaaataaaaagccgagactaataatacgtgaactccaac-aatccaattgctga
attaatt--gatacctgtgata------atttctaaacgaaagaagaatat---------
------tgtttttttcattcacatattggatttcactaaagtaaagcggcccaatcggta
aataatagcc-------------------------------cttatatttcgaaaaagca
gttctactttttcgaaatataatgactaaaagagctactgataataatgatccacacaga
agcgccgcataactcaataccatcatacttacgtgcatcattaaccact-----------
-------------------------------------------gtgattgtagagca---
---------ggtactaatattgtggattgatgcatt---tctcttaaaacacctgaagtt
gcaa-acccttgggtaaaaatagtaccgggcgctgttaatacatttaaattacttttttt
atttctaaaataaggaa-----------tcatataaataattgagaaactccatgaaaga
aacattaatgattcatataaatcacttaagggtaaatgtcccgaataaatccaa------
------cgaataactaat-------aatcctgttata---------cataaaaaagaagc
taccattcctttttccgacgaatgggatagccctacaatttcgt--------------ag
actaataagttcatcaaaaaaatcgtaattacaattgaaataatcgataaagaaatgtga
gttaatacgtgttctaaagtaaaaaatatcataaaaaatcctaaaaaagtgttctaaaat
gagacataaatacagaatgtaattctatacattata---ggagt-----tcttctagtat
tt------------------------------atttgattagtatttaaaaattatt---
---aatttgccgctactcggactcgaaccgagatgctctagcactgcttcctaagagcag
cgtgtctaccgatttcaccatagcggcttgctcgaaatcataataacccatctgtcttca
atcggctagattgaaggaggaaattcaatacaatatcttgtgcaaacatttgaaaataac
gtctaaattcctagtggagcgtttaataatga--------ttactttaattataggatgc
tcttagttttaacaatccaaaaaatagccttc---------gttgtaaccggacgg--tt
ctcttaattcatg-------------------cccataacttccaa-ctttttgtatcca
ttttttatattttctgcatcacgaattcctacga-----cagtcaaggtattgttataaa
tataaatattttgatagcttag-tattcaaactcgacgaattcctaggattttt------
----ttgtgtcg------ataat-------------------------------actatt
catattaa------tatgaatagta------ttatcaaactaattcgcgaactgtag---
---atataacaaaaagaaagagtcaaatttaaaaaaattattttaattttac--------
----------tatataagata-tagatatagaattaaatttctaaaatgaattgatgggg
aaaagaaaaatccccatcccatcaaaa--------------actcattaaagaggggggt
gaaactttgttttttg---tgcctcatttttttg------agtttattcagtacacagaa
aatttttatctt-acaa---------------tatacaa---------cactataaaatt
ttatctaaatt------------------------------------tttaataa-----
-ttatttacct------tactaaactaaattagataatttataattatctaattagtttt
tgttggt-------------------------------------tcatttaatatcgatg
aaaatt-----------atttcaagact-------ttattacttgtttgtt---------
----------tgtcgcacaaaaaaacttttagaattcccggtggaaatagattttgcta-
-------aggaaaaagcttttattgtggcccaata-tgctttgtttttccaaaaattttt
acga-atacgctttttggatatagaagtacgtttttttggaactgccattttgtagataa
gatatttataattgttatag------------------------------ttaaatgtgt
aagacatc-----tttaata------------ttaa--------agtaaaaaggtttttt
gaata------------------------ctattacatacaatattggatccgaagaagg
ttttatttatactggctagtattttctatataga------cgaatgaaggtattgactat
attatat-------gatatcgaa---------------------cttatgtctataaaaa
tagagttgtttgccgttagtaagaa------aaaagggggttaattcgcgcattctcatt
atgttcttttttattttatataaa---------aatataaaagtttcacagaacccttac
ctaa------------------------------------------------ttaaaaa-
--aactttgctg-----taaaattctttctattaattgtaattgaggaagtaaagttaaa
gtatatttaattaaattaaaattcgaaaaatagaatgagaccaatatctgttagtaatta
atttattaaatgataatgatatgttgatcgagttga------gtagttagtggatcataa
gatccatatccgaaaaaaaaaaaagtatttttttgatcgctttttctcgttgtatggatc
caaacaaaactttttgtactaataaaataaaatggttgaa------aatattatat----
------------------------------------------------------------
------------------------------------------------------------
--------tctactttaa----attattttattt----------------tgaatataaa
atttataatatttaattttgtaattattaccgtttttaagataaagataagagccgaatt
ttgaactctattcttgttaagtta----------tttcatacttttacttgtttcgaaat
cgataaatacataaaaaataaaagttggtgaatca------------------------a
aaaaaaaatatataattatattatggagcatatatatcaagatgcatggatcataccttt
tattccccttcc---aattcctatagcaatagggatggg---tcttctccttttcccgac
gaccacaaaaaagattcg------tcggatatgggccttttttagtgttttattattaag
tatcata-----atgattttttctgccatcctttctattaagcaaattgatggtaatcct
atct-------------accaatatgtatggtcttggaccatcaataatgatttttc---
--------tttagat----------tttggtaacttgatagatccgcttacttccattat
gttgatattaattacgactgttggaataatggttcttatttatagtgacaattatatgtc
tcatgatcaaagttatttgagattttttgcttatatgagtttttttaatgctt-------
------------ccatgctgggatta--gttacaagttcaaatttga------tacaaat
ttatattttttg--ggaattagttggaatgtgttcgtacctattaataggtttttggttc
acacgacctc------ttgcagcaaatgcttgtcaaaaagcctttgtaactaatcg----
-----------ggtaggggatttttgtttatttt--------------------------
---------------------taggaattttaggtctttattggataacaggcagttttg
aatttcgggatttttttgaaatagcaaagaatttaattgat---aataatgggt----ac
aattctctct---------------------ttcttactttgtgtacttccc--------
------------------------------------------------------------
----------------------tattatttgttggtgcggttgctaa-------atctgc
acaattccctcttcatgtatggttacc-cgatgctatggaaggcccaactcccatttcgg
ctcttat-----------------------------------------------------
------------------------------------------------------------
----------a------catgctgctactatggtggcagcaggtatttttcttgtagctc
gactttttcctctttttacagtcataccttacataatgaat--attattg--ctttgatt
ggtataataacgctactatta----------------ggcgctacttt-------agctc
ttgctcaaagagacattaaaagaagtttagcctattctacaatg---tctcaattaggtt
atattatgttagctttaggta----------------------tgggatcttaccg----
--agctgctttatttcatttgattactca-------------------------------
---tgcttattcaaaagcattattatttttaggatccgggtccattattcattcaatgga
aagcgttgttggatattccccagataaaagccagaacatggctcttatgggtggtttaac
aaaatatgcgccaattacaaaaacctcatttttattaggcacactttc------------
-tcttt------gtggtattccaccccttgcttgtttttggtccaaagatgaaattctt-
-------------------aatgatagttggttatattcaccaatatttgcaacaatagc
ttgtttgacagcaggattaactgcatt-ttatatgtttcgaatgtatttacttacttttg
aggggcatttaaacattaattgtaaaaattacagtgcaaaaaaaaataatggattatatt
caatatccatatggggtaaaatggggtcaaaagtgatacaaaataattattttgtat---
--------------caacaatgaataattatgaaaagattactttaa------aagca--
---aagcaaattgatggtaatggaataagcaatatgatgcgaccccttattactataaat
aaaatttttgacaatacaaaaacttccacgtatccttatgaatccg--------------
----------acaatactatgttatttccacttattgtattggtcatatttactttgttt
attggat--acataggaat--tcttccttttgatcaagggagaa---ttcattttgata-
-------------tattatcaaaatggttaattcc---------gtcga-----------
--taaattttttacattccgact--ctaacaattcttttgattggtatgagtttatgata
aatgcccttttttc----------------------------------------------
----agttagtatagcttatttcggaa--------tatttatagcgttacttttatatgg
ccctgcttattcatattttca------taattttaa--cttaattaatatttttattaaa
agaggtcctcatagaattctctgggataaaattataaataaaatatataattggtcatat
aatcgtggtt----------acatagatgttttttatgcaaaaata--------------
-------------ttaattgcgggtataagaggact------------------------
agccgaccttactt------------atttttttgataaaa-----------aagtaatt
gagggaattg------------------------------tgaatggtattggtgtta--
---------taagtttttttgtcgcagaaagtactaaatgtgtaggtggagggcgaatat
cttcttacctattcttt---tacttattttatgtagcctttt------------------
----------------ttttagtaatttgtcttaacta----------------------
------------aaaactatataatatatt----------atatataaatgaattata--
------------------------------------------------ttcatataatta
taattatgttaacttccaaaactcgagctcgcagaaggaagaaataagagggccctatgg
agaatgtggtaaaat---------------------------------------------
------------------------------------------------------------
------------------------------------------------------------
------------------------------------------------------------
------------------------------------------------------------
------------------------------------------------------------
------------------------------------------------------------
------------------------------------------------------------
------------------------------------------------------------
------------------------------------------------------------
----------------------tctgaatt------------------------------
-------------atcat---------------------------------ataaattgt
tagt--------------------------------------------------------
------------------------------------------------------------
------------------------------------------------------------
------------------------------------------------------------
------------------------------------------------------------
------------------------------------------------------------
------------------------------------------------------------
------------------------------------------------------------
------------------------------------------------------------
------------------------------------------------------------
------------------------------------------------------------
------------------------------------------------------------
------------------------------------------------------------
------------------------------------------------------------
------------------------------------------------------------
------------------------------------------------------------
------------------------------------------------------------
------------------------------------------------------------
------------------------------------------------------------
----------------ttcttttatatgataa-ttctgaatttgcaatatat--------
--aatagaaatatagaaatagaaacggataggctagaagcgacatttc-----ttgtgtc
aatgacaccaaagagagagtaaatgaatggaattgggatatggatggaatataatgaaat
agagccaagccac--ttttttttgttccctatgaaatgaggcatggaacagagccattac
gaagaagttttgggagttacgaagggagcttagcttcgggttcatagtggtcacgggttg
agaacgggaattgaactctatgagatctaatttcccattgttcctcagtagctcagtggt
agagcggtcggctgttaactgattggtcgtaggttcgaatcctacttggggagatttgat
tcattctgaatg-----------------aaaaaattcagaatgaaagggctcgctttga
ccgttaggagtaggtaacccgttccatgtctttgtttctattgcactctatctcatcgta
tcacattctgttctgcgatatttgagaatcaccgtc----aatacctcggtgtaggtccg
ggataatcctttgttccatagccccagggctatttacaactagccaattcagaattatca
gatgtactagtacta---------------------------------------------
-----------caagcatattaatgacgagtaacaca----tttttgctatgctactaa-
-------tacttatatttgctctgctattcagcccaagtctggctgaggaaaagttgcgg
ggagtaaaaca--caaaaataggacgctcc-----------cggcatactatatttaata
gtaaac---ccctttgcgag----aaaaaaagta-aaagcattccatttcgacaaaagac
ccacacccaagttccataatttttggtccgctattctgatcatgattttcctacccccag
aggtaaaggaaaggtccttaccttttgggccggttgtgggcgaggagggattcgaacccc
cgacaccgtggttcgtagccacgtgctctaatcctctgagctacaggccccaccccgtct
ccactggatctgttcccgggagtaccctcaaaaaggaacctttcctcgcctcagccattt
cgg-----gttaagaagatgtgaaagcgcgtttctctcttctctactctataagaatggt
gccttccgaggtgtgaagtgggagagaagggatgtcataattggagttttgaataagacg
accttttc-----ctt-----------------ttttttcat------------------
----------------------taagaatgcggggtgttaagctttttatcatcctggcg
tcgagctatttttccgcaggacctcccctacagtatcgtcaccgcagtagagtttaacca
ccaagttcgggatggattggtgtggttcctctacgcctaggacaccagaatatcgaacca
tgaacgaagaaaggtatgagagaaaagcatattggctagtgattgtgaggcccc-cgttc
ttgact---ggaggggacaccaaaggcctccgcccttccatcccttggatagatagagag
ggtgggcagagcttttggttttttcatgttgtcaaagagttgaacaatgaaaatagatgg
cgaatgcctgatcgaattgatcgggtcatgtaggaacaaggttcaagtctattggtctgt
taggatgcctcagctgcatacatcactgcacttccacttgacacctatcgtaatgataaa
cggctcgtctcgccgtgaccttctcttggattctcaaaacttctgtcgctccagccccgc
aggggcagagaacccgtcgctgtctcggctgtgctaccggaggctccggggaagtcggaa
taggagagcactcatcttggggtgggcttactacttagatgctttcagcagttatccgct
ccgcacttggctacccagcgtttaccgtgggcacgataactggtacaccagaggtgcgtc
cttcccggtcctctcgtactagggaaaggtcctctcaatgctctaacgcccacaccggat
atggaccgaactgtctcacgacgttctgaacccagctcacgtaccgctttaatgggcgaa
cagcccaacccttggaacatactacagccccaggtggcgaagagccgacatcgaggtgcc
aaaccttcccgtcgatgtgaactcttggggaagatcagcctgttatccctagagtaactt
ttatccgttgagcgacggcccttccactcggcaccgtcggatcactaaggccgactttcg
tccctgctcgacgggtgggtcttgcagtcaagctcccttctgcctttgcactcgagggcc
aatctccgtccggcccgaggaaacctttgcacgcctccgttaccttttgggaggcctacg
ccccatagaaactgtctacctgagactgtcccttggcccgtaggtcctgacacaaggtta
gaattctagctcttccagagtggtatctcactgatggctcgggcccccccggaagggggc
cttcttcgccttccacctaagctgcgcaggaaaagcccaaagccaatcccagggaacagt
aaagcttcatagggtctttctgtccaggtgcaggtagtccgcatcttcacagacatgtct
atttcaccgagcctctctccgagacagtgcccagatcgttacgcctttcgtgcgggtcgg
aacttacccgacaaggaatttcgctaccttaggaccgttatagttacggccgccgttcac
cggggcttcggtcgccggctcccctgacatcaggtcaccaacttccttaaccttccggca
ctgggcaggcgtcagcccccatacatggtcttacgactttgcggagacctgtgtttttgg
taaacagtcgcccgggcctggtcactgcggccccctttgtgagggggcaccccttctccc
gaagttacggggctattttgccgagttccttagagagagttgtctcgcgcccctaggtat
tctctacctacccacctgtgtcggtttcgggtacaggtacccttttgttgaaggtcgttc
gagcttttcctgggagtatggcatgggttacttcagcgccgtagcgcctggtactcggac
attggctcgaggcattttctctaccccttcttaccctgcaaaagcaaggtcaccttgcgt
ccttgaaccgataaccatctttcggctaacctagcctcctccgtccctcgggaccaacaa
ggggtagtacaggaatattcacctgttgtccatcgactacgcctttcggcctgatcttag
gccctgactcaccctccgtggacgaaccttgcggaggaacccttaggttttcggggcatt
ggattctcaccaatgtttgcgttactcaagccgacattctcgcttccgcttcgtccacac
ctgctcgcgcgagtgcttccctctcaggcggaacgctcccctaccgatgcatttttacat
cccacagcttcggcagatcgcttagccccgttcatcttcggcgcaagagcgctcgatcag
tgagctattacgcactctttcaagggtggctgcttctaggcaaacctcctggctgtctct
gcacccctacctcctttatcactgagcggtcatttaggggccttagctggtgatccgggc
tgtttccctctcgacgatgaagcttatcccccatcgtctcactggccgaccttgacccct
tttattttggggtcatatctagtattcagagtttgcctcgatttggtaccgctctcgcgg
cccgcaccgaaacagtgctttacccctagatgtctagtcaactgctgcgcctcaacgcat
ttcggggagaaccagctagctctgggttcgagtggcatttcacccctaaccacaactcat
ccgctgattcttcaacatcagtcggttcggacctccacttagtttcacccaagcttcatc
ctggtcatggatagatcacccaggttcgggtccataagcagtgacaattgccctatgaag
actcgctttcgctacggctccggtgggttcccttaaccaagccactgcctatgagtcgcc
ggctcattcttcaacaggcacgcggtcagagcccaggtctcctcccactgcttgggagct
tacggtttcatgttctatttcactccccgatgggggttcttttcacccttccctcacggt
actacttcgctatcggtcacccaggagtatttagccttgcaaggtggtccttgctgattc
acacgggattccacgtgccccatgctactcgggtcagagcataagctagtgatgctttcg
gctactggactctcgccatctagggtgcagcactccaccgcttcgcctagcagcacgacg
cttgtattgctctcccacaaccccgttttcacggtttaggctgctcccatttcgctcgcc
gctactacgggaatcgcttttgctttcttttcctctggctactaagatgtttcagttcgc
caggttgtctcttgcctgcccatggattcagcagcagttcgaaaggttgacctattcggg
aatctccggatctatgcttattttcaactccccgaagcatttcgtcgcttgctacgccct
tcctcgtctctgggtgcctaggtatccaccgtaagcctttcctcgtttgaacctcgccgt
taactttaaggctatgccatcctaaggtgctgctaaatggaaggatcttatcaacgtcca
tgaatgataaatcatagatccaactgc-----cgaaaaaattgggtgctatcatatacct
ttgtatcggccaagttcacgagctggagataagcggactcgaaccgctgacatccgccac
agggtaaaccactgcctctcaggcctccccgacttattctaccatagaggccgacgatag
acaataactcccccccgaacacagcttacaactttcatcgtactgtgctctccaaagagc
aactcttctcaaaatctcaaagggtgctgagttggaatcccattctaaggattcttgcgg
ttccgaagaatccagctacaggagaaccaggaacggagagctttaccctcctttccgccc
gactctttggtcttaagaatgctggttttaagaatgagtgattgcccttctccgaccctt
actgcccaacctaagagcggacagctaatgcgttccac------ttattgaacagggttc
tatggtcggtccgtgacccctggatgccgaaggcgtccttggggtgatctcgtagttcct
acggggtggagacgatggggtaggcccatggattttccttccttttgccgcatttcgctc
aaagggttgaagggagatagtgcatcaagctgttcgcaagggccaacttgatcctcttcc
ccagggatcccagatgagagaaccctaggagagccgccgactccaactaccgtccatgta
cgatccatactagatctgaccaactgcccatcctacctcctctacgttcttgacagccca
tctttgtctcagtagagtctttcagtggcatgtttcggtcctctttcccattacttagaa
aaagtgagccaccggttcaggtacaagatactatcattaccgcctggacaattagacatc
caacccgtaatcgcaacgacccaattgcaagggcggagctctaccaactgagctatatcc
ccccgagccaagtggagcatgcatgaaggagtcagatgcttcttctattcttttccctgg
cgcagctgggccatcctggacttgaaccagagacctcgcccgtgaagtaaatcatcgcac
ctatgatccaaccaattgggagagaatccatcgattctttttcgggagcgattcatcctt
cccgaacgcagcatacaactctccgttgtactgcgctctccaagtgtgctagttcccccc
cttcttacttgccatggcaagtctttgtgaaataactccgatgagaagaaaaaagaaggc
gttaagagaccctcctggcccaaccctagacactctaggatcctttttcaaacctgctcc
catttcgcatttcgagtcaagagatagataaatagacacatcccattgcactgatcgggg
gcgttcatagtgactgagggggtcgaagaccaagaagcgggttatttat-----gcattc
tttttatggctagatccaatctcctggtccctgcggaaaggaaaaagaatttaaagttcc
tcccttcccgaaaggaggattagggaaatcctattgattgcagctttctccagacctccg
ggaaaagcatg---aaaaaaaggctcgaatggtacgatccctccgtca-ccctttcattc
tggggtgatctcgtagttcttggtctgtgaagatgcgttgttaggtgctccatttgattt
taccattgaggccgaacctaaacctgtgctcgagagatagctgtccatacactgataagg
gatgtatggattctcgagaagagaggagccttggtggt-cccccccggaccgcccggatc
ccacgagtgaatagaaagttggatctacattggatctcacctgaatcgccccatctatcc
tcctgaggagaagtttcgtttcaaactccggttcgagcaggaggagtacgccatgctaat
gtgccttggatgatccacatccccgggtcaggcgctgatgagcacattgaactatccatg
tggctgagagccctcacagcccaggcacaacgacgcaattatcaggggcgcgctctacca
ctgagctaatagcccgtcgtgcgggcctcccacc-ggggcccgctatgccaaaagcgaga
gaaaacccattcc------tctctttcctttttacg-cccccatgtcgccacacgggagg
gacatgggggcgta----aaaaagggtatcctatcaacttgttccgacctaggataataa
gctcatgggcttggtcttacttcaccattgagaaacgaaagaggacttccatctccaagc
ttcgctcagacgtagctcacttctttttgggtgtgaagcagtgttaaaccaaaataccca
acaagcattagctctccctgaaaaggaggtgatccagccgcaccttccagtacggctacc
ttgttacgacttcactccagtcactagccctgccttcggcatccccctccttgcggttaa
ggtaacgacttcgggcatggccagctcccatagtgtgacgggcggtgtgtacaaggcccg
ggaacgaattcaccgccgtatggctgaccggcgattactagcgattccggcttcatgcag
gcgagttgcagcctgcaatccgaactgaggacgggtttttggggttagctcaccctcgcg
ggatcgcgaccctttgtcccggccattgtagcacgtgtgtcgcccagggcataaggggca
tgatgacttgacgtcatcctcaccttcctccggcttatcaccggcagtctgttcagggtt
ccaaactcaacgttggcaactaaacacgagggttgcgctcgttgcgggacttaacccaac
accttacggcacgagctgacgacagccatgcaccacctgtatccgcgttcccgaaggcac
ccctctctttcaagaggattcgcgacatgtcaagccctggtaaggttcttcgctttgcat
cgaattaaaccacatgctccaccgcttgtgcgggcccccgtcaattcctttgagtttcat
tcttgcgaacgtactccccaggcgggatacttaacgcgttagctacagcactgcacgggt
cgatacgcacagcgcctagtatccatcgtttacggctaggactactggggtatctaatcc
cattcgctcccctagctttcgtctctcagtgtcagtgtcggcccagcagagtgctttcgc
cgttggtgttctttccgatctctacgcatttcaccgctccaccggaaattccctctgccc
ctaccgtactccagcttggcagtttccaccgcctgtccagggttgagccctgggatttga
cggcggacttgaaaagccacctacagacgctttacgcccaatcattccggataacgcttg
catcctctgtcttaccgcggctgctggcacagagttagccgatgcttattccccagatac
cgtcattgcttcttctccgggaaaagaagttcacgacccgcaggccctctacctccacgc
ggcattgctccgtcaggctttcgcccattgcggaaaattccccactgctgcctcccgtag
gagtctgggccgtgtctcagtcccagtgtggctgatcatcctctcggaccagctactgat
catcgccttggtaagctattgcctcaccaactagctaatcagacgcgagcccctcctcgg
gcggattcctccttttgctcctcagcctacggggtattagcagccgtttccagctgttgt
tcccctcccaagggcaggttcttacgcgttactcacccgtccgccactggaaacaccact
tcccgtccgacttgcatgtgttaagcatgccgccagcgttcatcctgagccaggatcgaa
ctctccatgagattcatagttgcattacttatagcttccttgttcgtagacaaagcggat
tcggaattgtctttcattccaaggcataacttgtatccatgcgcttcatattcgcctgga
ggttgctcccagaaatatagtcatctctaccccctcacgtcaatcccacgagcctcttat
ccattctcattcgatc-acggcgggggagcaagtcaaaatagaaaaactcacattggatt
tagggataatcaggctcgaactgatgacttccaccacgtcaaggtggcactctaccgctg
agttatatcccttacctgcccccatcgagaaatagaattgactaatcctaaggcaaaggg
tcgagaaactcaacgtcacgattccactattcctgaac-----aacttggagccgggcct
tcttttcgcactat----tacggatacgaaaatagtgggaacaa-----------ttgga
ttcaattgtc-----aactgctcctatcggaaataggattgactacggattcgagccata
gcacatggtttcataaaatccgta-----cgattttcccgaccta--------gggtttt
acacgaagaag--------------------attttgctcagaatgttctgttcgatacg
ggtaggagaagaacccgactcgatattgtta------aaaaaagaaaggaagcagaacca
agtcaagatgatatggataaaccctttcttc-----ttgcgccaaagatcttatcatttc
cgaagcaac--------ttacatctcttttccatttccactcaagagttcttatgtattt
ccacgccc-----tttttagacctc-aaaaatggacaaattcc---------gaacacac
-----actcgtcactccaaaaaagagaatggtaaccccaccattaactacttcatttatt
aat---------------ttcatagtaatcaaaatacatgtcatgtcctaccgagacaga
atttctaacttgctaccctcttgcatagcaggcaaagatttacctccgtggaaggg----
-cggattcattcggatcaacatgagggtc-----caactacattgcattgccagaatcca
tgttgtatatttgtttgaaacaggttggacctccctgcttctctcatggtacaatcctct
tctcgctgagcccccctttctccttggtccacagagaaaaaataga----ggactggtgc
caacagttcatcacggaagaaaggactcaccgagccgggatcgctaactaatactactaa
tactaatataatagaaaagaactgtcttttctgtatactttccccggttctgttgctacc
ga------gggccttacgcaatcgatcggatcatatagatatcccttcaacacaacatag
gtcatcgaaaggatctcggacgacccaccaaagcacgaaagccaggatctttcagaaaat
ggattcctgttcgaagagtgcataaccgcatggataagctcacgctaacccgtcaatttg
ggatccaattcgggattttccttgggaggtatcgggaagggattggaatgtaataatatc
gattcatacaga-agaaagggttctctattgattcaaacgctgtacct------------
--------------------aagatttcacatagtacttttgatagac------------
---------aatcagatttttttcgtacccttcgctcgatgagaaaatggatcagattct
acaggatcaaacctatgggacttaaagaatgttggaagggggtaaaaagaaaagagaggg
aaat-----aaaatagagaaaatagaatagaatctaaataaagaataaaagtcaatcaaa
ataaataa----tat-----aataaatcaagaaaaaaaaaataagtagaaga-aaagaac
ccagatt---------caaaatgaacaaatgaaaactcgaaaaggatttttctgattctc
gacgaatgaagggcaaagggattgat----tgaggaagatctctttttcttattagaaga
tt--------------------ataagattaagatcttgattggatccgcatatgttatg
tttatgtttggtaaaaagaagaatcttctcctttgagaataat-caaaaatggaaagtgt
tccgt-----tggaacatgaaaacgtgactgaattggtcctagttgctcttcgggacgga
gtggaaggggggaggagattc-----tcgaacgaggaaaaggatccaatgacttcgaaag
agttgaacgaggagccgtatgaggtgaaaatctcatgtacggttctgtagagtgacagta
agggtgacttatctgtcaacttttccactatcacccccaaaaaaccaaactctgccttac
gtaaagttgccagagtacgattaacctctggatttgaaatcactgcttatatacctggta
ttggccataatttacaagaacattctgtagtcttagtaagaggaggaagggttaaggatt
tgcccggtgtgagatatcacattgttcgaggaaccctagatgctgtcggagtaaaagatc
gtcaacaagggcgttctagtgcgttgtagattcttatccaagacttgtatcatttgatga
tgccatgtgaatcgctagaaacatgtgaagtgtatagctaacccaataacgaaagtttcg
taaggggactggagcaggctaccatgaga-caaaagatcttctttctaaagagattcgat
ttgga------actattatgtgtccaaggtccaatattgaaatcatttcagaagtttt-c
ccggctttgtccgtgtcaacaaacaattcgaaatacctcgacttttttagaacaggtccg
agtcaaatagcaacgattcgaagcacttctttttacactatttcggaaacccaaggactc
aatcgtatggatatgtaaaatacaggatttccaatcctagcaggaaaaggagggaaacgg
atactcaatttaaagtgagtaaacagaattccatactcgatctcatagatacatatagaa
ttctgtggaaagccgtattcgataaaagtcgtacgtacggtttggagggagatctttcat
atctttcgagatccaccctacaatatggggtcaaaaagccaaaataagtgattttagccc
ttataaaaagaaaaccgattattgaacctctttcacgctcatgtcacgtcgaggtactgc
agaagaaaaaactgcaaaatctgatccaatttatcgtaatcgattagttaacatgttggt
taaccgtattttgaaacacggaaaaaaatcattggcttatcaaattatctatcgagccct
gaaaaagattcaacaaaagacagaaacaaatccactatctgttttacgtcaagcaatacg
tggagtaactcccgatatagcagtaaaagcaagacgtgtaggcggatcgactcatcaagt
tcccattgaaataggatctacacaaggaaaagcacttgccattcgttggttattaggggc
atcccgaaaacgtccgggtcgaaatatggctttcaaattaagttccgaattagtggatgc
tgccaaagggagtggcgatgccatacgcaaaaaggaagagactcataaaatggcagaggc
aaatagagcttttgcgcattttcgttaatccatgaacaggatctatatagacacatagat
ccatggacccatatatctcgatcggaaaag-----aatcaatagaaaaagaaagaatcgg
aattgatcgatatctctttctggaaacaaatgaaaaggaaatgaaatatgaaacataaat
catggatcaactaagccctctcgggggcttgcttaagaataagaaagaggaatctcatgt
aaata--------ccatggaata---------cctattcatggggattccgtaaata-tc
ccattccaagaatcgaaagttcgaa--------acaatcgggacttttttggagattgga
tgcagttactaattcatgatctggcatgtacagaatgaaaacttcattctcgattctacg
agaatttttatgaaagcgtttcatttgcttctcttccatggaagttttattttcccagaa
tgtatcctaatttttggcctgattcttcttctgatgatcgatttaacctctgatcaaaaa
gatataccttggttatatttcatctcttcaacaagtttagtaatgagcatagcggcccta
ttgttccgatggagagaagaacctatgattagcttttcgggaaatttccaaacgaacaat
ttcaacgaaatctttcaatttcttattttactatgttcaactctatgtattcctctatcc
gtagagtacattgagtgtacagaaatggctataacagagtttctgttattcgtattaaca
gctactctaggaggaatgtttttgtgtggtgctaacgatttaataactatctttgtagct
ccagaatgtttcagtttatgctcctacctattatctggatataccaagagagatgtacgg
tctaatgaggctactatgaaatatttactcatgggtggggcaagctcttctattctggtt
catggtttctcttggctatatggttcatccgggggagagatcgagcttcaagaaatagcg
aatggtcttatcaatacacaaatgtataactccccaggaatttcaattgcacttatattc
ataactgtaggaattgggttcaagctttccctagccccttctcatcaatggactcctgac
gtatacgaaggagtgcggttcgttcgataaattcccacctctatatctatttctgagatg
tttggatttttcaaaactccatggacatgcagaagagaaatgctatccccactcggacca
agacataacttttaccaaaagtttcaaagtttattgtgatctttttgttcaaataacaat
taaggtgaagcagggtcaggaacaacgaatctctttatgataaacagatccattttgcaa
gttcgtt-----attacgggt-----agttcctacaaaggatcggactaatgacgtatac
aatacttgaatacttgaattatcgatgtagatgctacatagttggttctcatccttcaga
gactacgagtgtaataggagcatccgtcgacaaagggatcaccctaagatgatcatctca
tggctattgagaacgaatcaaatcagatggttctatttctcaatctttctgacttgctcc
tacggaaccaaggtcggaagaaaagattgagaaagtcagtcattcacaaccgctgatgaa
ggattcctcgaaaagttaaggattcgtaatcc----------tttttagaaatcgaatgg
attcggtcttatacatacgcgaggaaggtaatcaaaaaagaaagaagatgagttcttctt
tc----ttttatcacttaggagccgtgtgagatgaaagtctcatgcacggttttgaatga
gagaaagaagtgaggaatcctcttttcgactctgactctcccactccagtcgttgctttt
ctttctgttacttcgaaagtagctgcttcagctttagccactcgaattttcgatattcct
ttttatttctcatcaaacgaatggcatcttcttctggaaatactagctattcttagcatg
atattggggaatctcattgctattactcaaacaagcatgaaacgtatgcttgcatattcg
tccataggtcaaatcggatatgtaattattggaataattgttggagactcaaatgatgga
tatgcaagcatgataacttatatgctgttctatatctccatgaatctaggaacttttgct
tgcattgtatcatttggtctacgtaccggaactgataacattcgagattatgcaggatta
tacacgaaagatccttttttggctctctctttagccctatgtctcttatccctaggagga
cttcctccactagcaggttttttcggaaaactccatctattctggtgtggatggcaggca
ggcctatatttattggtttcaataggactccttacgagcgttgtttctatctactattat
ctcaaaataatcaagttattaatgactggacgaaaccaagaaataacccctcacgtgcga
aattatagaagatctcctttaagatcaaacaattccatcgaattgagtatgattgtatgt
gtgatagcatctactataccgggaatttcaatgaacccaattattgcaattgctcaggat
accc---ttttttagcttctagggtctatttcttagttcaagatccctcttactaactgg
aatcaaagaattactcgatctgtttcgcccaaagtgggaatgggctggggttatgaactt
ataatcatggaatcgactcgatcatcagattataagttcattccataccggacccagacc
tgaatagggttatgtacattctcattatgagaaggggtcattcgagcgtatataaataga
tactatgtttacatatggatccctgcgtcgttacattccatttaggattaggaataggcg
taatcggacctacttt-ttccatatctctcgttatttgtttaggtaccatattcacttct
ttgggcttc-------tatggaatcgaggagtaggtttgattgtgcatctttttga----
tatatatataaggtatcccccggataattcaaatcgaagcaattggatgtccgactcgag
cctatatgacatgaccgatcgatagaaatactccaacactctacctttctcatatattcc
atacatcacactagatagatatcatattcatggaatgtgattcactttcaagatgccttg
atggtgaaatggtagacacgcgagactcaaaatctcgtgctaaatagcgtggaggttcga
gtcctcttcaaggc--------ataatatcgaggatgctcattcaatgagcaattcaata
agagatatcggatcgaatcgatattgatataccgagtatctgttgatacgaactattccg
gcgatctccacgatccgagtccgggctgttggaattggaataagttcggcagcagatcac
gaaatcttggcgaccctctctatcgaatgaatggggagtccgctttgaaatcgtccgccc
tgcacccaccccccgagtatatacttcaacaggaatcacacaggggtagattgatacaat
agaaacctctggtaaaatgcccgcccgtaacccagtagataaagtacattacatagtccg
ttttagggattggcgacttacccattcagtgactttggcacgggg-----ccaaaatggg
tactattgggtcgggtgaattcgatactagatatttgttggcattccagcctcccttctc
ctttcagggcctatccgaaagagaatccagtacctcttggtcgtgaatatctgaatagga
cgaaccggccccgtggatatctttgcttcggaacaaaacaattcgaattag---------
------------------------------------------------------------
------------------------------------------------------------
------------------------------------------------------------
------------------------------------------------------------
------------------------------------------------------------
------------------------------------------------------------
-----------------------------gctcggtcaactggaatgtgtattatccata
t---aggagatcatatc-ttccggctaaggaatgggaaatctttctcctgttacatgaat
caaatgtttcatttcatccgggaaaagccatctctttcttaacaatgtctttgtcatttg
atccaataacgttccattagataggaacagatttgataaatactgataactctcggatag
agtattagaacggaaagatccattagataatgaactattggttctaagccatctctggcg
atgaatcaacaattcgaagtgcttttcttgcgtattcttgatgaaccagcgtttatatat
agatgtaggagaatttgtttgggaagtaagaagcccttttgacatctcttgatctgcaaa
gaattctcgacgtgaaaacacagagacaaagggctgatctttgaataggaaaaggaatgg
atctgcagggtcccaaatgaattggcttattcgaaaaaagccttgttctttggaagatct
atctcgtgtctggtactgcatggttccactctgcaagaactccgaatcattctcttgaag
ctcatcctc------tttatgataaatgatccgcttgcc------ccgaaatgacctggc
ccaatagggaaatcccaattcattgggcctttcgatacaatcaaatagattgccacaagg
gtgccatattctaggagcccaaactatgtgattgaataaatcctcctcgagctgttgcgg
gtcgagggctccttctcctcccccttcttcaaactccaattcgtat------ttttcata
tagaaatctctgatcaacgatagaataagatccattttgcatcatatcgaaaggattcct
tggttcggaccgaagaagcaatgtcactcgatccttataaaactgactgcaatctttttc
tgtcggtgaggatcccaccagaacgccttctacttctaataggccatgaactagatcaga
atcattctcaacgaatccataagaagtgatcccgtttttttcatcgggtccgggtggaga
ccaaagatcttgagcgaccgatccggcagaacaactcaaaagataaagaaggatcgttaa
tttcttcatgctcgttccaagctcgaagtaccatttgtacaaataataatccccttcctt
acatgatttcttcttcatatagatagatataggatctatggggcaattgcttagaagtac
attttgtgcaatagcccttcctatctgatagaaaaggatcccatgatcctgaaccgatcg
tacctgggatcgcaaatcccaagtttgtttatgaagagcggatctaattgtattagtgtc
tataatggatttcttctgtgtaatactaattgatagggcctcattggtaagtgctacaag
atctcgtgcattggaacccatggttatggacccgaatccattagtatggaacattttctt
ttccaagtaaaatcccctagtataggaaagagtgaaaaagtgctttcgttgttgtggaat
aagaagccttcgtatcttaatgcatgtatttgatttattcggagctattagagcaggatc
cactttttggggaatatgagtcgaagcaataataagaatatttcgagtggagcatctt--
-------tcacaatccctggagagatggttcactaatagaccgagggataagtaattcga
ctcattcacatacagatcatgaatgtttggaatccatattatgcaaggagacatcgcttt
tgctaattcgaatggaagggtaatatcaaatcggtctattttcggcgtca------tata
catagttagcgcattcgtcatagttagcag------ctccgtatcaaggtcatcatcgat
atcgtcactatcatcaatatcgtcactatcatcaatatcgtcac---tatcatcaatatc
gatatcatcaataagataacctttaggcttgtcatccaggaacttgttcggaaataccgt
aatgaaaggaacataggagtttgtcgctaggtatttgaccaaataggatcgtccagttcc
tatagaacctatcactaaaatacccctagagggggatagggctaagcggagcgaaaaggg
ttttccaggagatgggaaatgaaaactattagccccacacgaggtt------tgtgaata
agtgattgtctgagaatgagcaaggaatatccgtctttctgctatacaggatctattgaa
ctcataattcattagattctttttatgaatgtcgactaagtatcgtaagtaaactgatcc
cggttgttcaatcatttgataaccagaatcattctttgataaatgatcactatgagtcag
actcaatagaatttgatcaatccttttttctgtcgttaaggtggagaactgaaccaagaa
ttctctttcttcatcatcaatcgaatcactgttcgcaacccaggattctattttatcatc
aatccaatcaccgttcacgttttttctttttcgtatcaatgaatagatctctttacttgt
acgacttagatgtcccgtatttctcgaaaaagtgattcgattgatgggatttggtatgat
acttatgagatccataatatcgacgagattgatattccaatatttcttc------ttaga
acgtattgatttgaccccataagcgggaccaccacccaatagcatgttgccgccagaagc
agaaccccgtatttcttctagagaatctccgaattgtttcagagcaactagaaagaagtt
ctttaaccagaaagaattccgttcagatgtaggatacccatccagaagttttcgcaactc
aatcatgtatgatggaatcatcaaagatttgatcttttcgaactctgtctgtaactcact
agaggctcgggaaacaaagagaagatgtgtacgaactagatatacagcaacaagaagaaa
gaaaaggattgaatagagtaactcccgagcatttggtgatctcagatgtgcccatatcaa
tggaacgggtgactcattatgtcgacgaatcatttcttcagacagaagaagatcatgtaa
acacttactcgaaatctcacttatcagattccattgtggaagaatcgcccacaatttttt
ctgaggaattggccatgatatatctgatccacgcataatatcatgaaaaatggataccca
tttttgactgatactt------agtatcggcaataggtctgaaaaagtatctaaaagggt
gagat------------------------------ttagatatttgcaccctgccgaagt
aaggaaccatggcatatatgtttggaacagattcaa---tttggagagatttgaaaaagt
actatctcgttgaaaggttctatacatctgccgtttctcaacgcatttctttagacaaag
actccttttttttatcttttcggatggtaaatatttctcagaatatggagtgtgaatcaa
ccccatgtttgaattgaa------attgaaatactgatgcaagttcttcccttctgaatc
agatggattcatatctgaaagaggttgacaataagttctttcaaaatgaacaatttgtcc
ctctgttagaggtgttccagaaatgtctgcgatcgagtaaagagctctacgaacgaatgg
agcgggtcgaattggaaaatggaaagatttgtacaagttatatgtttcgtcaccactttg
tggaaaatcattaggtatgaatatgttagatacctgtgactcgattggtgaaatagtatc
tctctccccaaaaacatgtttttttttacctttaccgacgcacaaagaaaatattttctt
gcgaatgaacaagatattgaggaattgtccatacgtaagatcatacttattgatacgggc
cttttccacataaaaagggaatcttttgttacaatagaaccagaagtgatgtggattatt
caagaatcgaagtcgatttgctttataaaaagaagatatcaatgaacttctatgaaatgg
tttcgcaggattcagccaattgtctcgatcgtgggatatcattgagaaataggaatccgc
gttatcaaaggatttcctgcgattatttc------gggtatggaatgattcaatcatcca
ctttggtatcttattgaacaaaaatggtgatattcttcctccattgatcaagaatttcga
tttttgggaagtatcatgatcatccaataagaaggatttccatttattcaaatgaacaat
ttgaacacctattgattctaacaactgattgcagagttgatcattcggacctttcaattc
ataaatgtggatctcggacctatgactggggatattcccgatactcacaaagaaaaaagg
aagtgacttagaca---------------------aaaagagaagcgacttggacaaaaa
g------------------------aaacgaagtgacttagaaaaatattgtttgtcgat
aacctcggaccaatcaatcgaatattgatta-----------------------------
-------------------------atacgtaatcgatcgaacactacttgaaaaa----
-----ggctcttctgctcagcaacgaaatgttccaaatgttcctgtaaattcttgctccc
cttggaccatttgtatctatatgcatcaggataccgattcgtggatctctcggttcgaga
aataagaggatcgaaccatttcttctgactctttttcaaattcgataaatgttggttgat
cgtatatttcattatagttctatgattcagagtatcatttcctatttgatccctttgaat
tccatattcgaagttgcgatcggatctctt------aaagaattgattcgatacatttct
tatgtacccatgggtgctatattggatttgaatcagattttggataaatctatattgatt
gattgccttcattatgttgttgctagcaaataccactcttttttgttttggatcttccaa
agcattcccgcaggagatctggacccatttttttctgatcctttgataaaaagattcatt
ctcttcataaaaaataggaggtagaaccaataaagatttctttttcgattcatccctgga
gttaaatacctcattcaagaattttttttgatccaatctgtaggaatcaatagaaaaggc
cgatcccttatgatacaccagatccggctcggttattgatagagttaatagatctgcgat
ttcttgaaatttctcttcggattcaaaatcgtggtgcaacgtgtatcctcccctgttccg
gtcatggaatagatgaaataaatcaaaaaatgaattttggtttaagaatgaaatcttatt
ggaactgtccatatccggttcatccttcggaaccatatcacatcccggatctgagaaaat
aggatgaattgagacggtattttgtaaatacgtaattatccggaatatatcaaccatttc
tttattttccgatctcctggaagggacaaaagaaaaatcttgttgtttcttcaacaattt
ctgatctctagtggacccctcagtaggattcgaacccagatgaagttctgaccacctgtc
agagaaaaaagaacgaattgatcttgtaggattcccaagaaattcttcgatttcttccgg
aagccgatgattattcatcggcttctcacgttccgtgaatagtcgggacattgaggaatc
cccagaaaggcgtttcgggaatcggtctaattctatctctgttcgttccgtttgaagaaa
gcaaggatcccaaagaatcgatctttcttttagttgttgaatctcgctttgattgatcaa
tgtgtgatattccgaatcctcatgactaatggaatctaaatgatctctggattgatcaga
agatcctttcaattggctagaatccgttacttgaacgaaaatagatcttgtcgaatcata
ttgcatatttgacgatacattccgtaccttgctaaaaaaccgatccttgtttaccaaccg
cacactgtctaaccaaatccaattctctctcgatacgttcctcaaaaaatccgattcgtg
cggattcttaccccaactaacgaagagatcttggcggaattgccacatatgaaattgagc
acaattttgcaaagaaataccccacttgtttctcgagaggagatgggaaacacgctcaat
atcatttgattgaatagttgacccagctccttgttgtttgaagaaaccctccacttcaat
aggtcttttttcacgaaaagcagacatgagataacaaatccagtgtttcactaagatttc
gaatagctgtcccgaattcaagttaattatgtttcgcttcttcctcggagaaagacgatc
aaacaattcccaatcatggtccttgcggatcggatcatccgtataggatacaaaaggaga
ctccagatatttgagatctttctctttgaatgagatctcaattccagctacggtttcatt
cgatatcttacaactagaatccctcctttttccgatctggttcctccgccaccgcgaacc
ccagttagattcaggcatgataaactttttagttattgggagaaccaaagtactctcttt
cggatccatgaaacaactctcagagatctttttcccttttggaagatacaggagcgaaac
[truncated: 3,540,660 more chars]
